# Supplementary material for: Clinical CDK4/6 inhibitors induce selective and immediate dissociation of p21 from cyclin D-CDK4 to inhibit CDK2
Source: Nat Commun. 2021 Jun 7;12:3356. doi: 10.1038/s41467-021-23612-z (PMC8184839; doi:10.1038/s41467-021-23612-z)
Supplement: Supplementary file 7 — Source data [file 41467_2021_23612_MOESM7_ESM.xlsx]

## Sheet: Fig 1c
Time (min)	CDK6-LamA																									CDK4-LamA
-0.06667	1.0031	0.99373	0.96984	0.97727	0.99382	0.99779	1.0145	1	0.97686	1.0049	0.9881															0.98863	1	0.99689	0.99207	0.98035	1.005	1	1	1	0.98213	1	0.96688	0.99927	0.96303	0.98181	0.98527	1.0329	0.99321
-0.05	1	1	0.96835	0.9903	1.0058	1	0.99183	1.0206	1.0049	0.99856	1.0322															1	1.0395	1.0082	1	1	0.98098	1.0164	0.99985	1.0303	0.99599	1.0091	0.98872	1.0243	0.99983	1.0038	1.0133	1	1
-0.03333	0.9829	1.0007	1.0101	1.0195	0.97819	1.0252	0.99283	1.0014	0.99507	1.0159	1.0192															1.0162	1.0142	1	1.0127	0.99852	0.97056	1.0063	1.0206	1.0105	1.009	0.99597	1.0101	1	1	1	1	0.98079	1.0137
-0.01667	1.015	0.99453	1	1	1	0.99187	1	0.99388	1	1	1															1.003	0.98613	1.0303	1.0238	1.0039	1	0.98365	0.99714	0.99995	1.0316	0.99298	1.022	0.99102	1.0269	1.0006	1.0272	1.0203	1.0046
0	0.98835	1.027	1.0568	1.0229	1.0028	1.0365	1.0041	0.98759	1.0144	0.97479	0.96564															0.99093	0.97752	0.98976	0.98708	1.0461	1.0395	0.97319	1.0034	0.97068	1	1.0224	1	1.0168	1.0118	0.97697	0.99493	0.99546	0.99179
0.016667	0	0	0	0	0	0	0	0	0	0	0															0	0	0	0	0	0	0	0	0	0	0	0	0	0	0	0	0	0
0.033333	0.016622	0.013889	0.017154	0.025269	0.019097	0.015675	-0.00778	0.001961	0.002353	0.010567	0.007366															0.015829	0.006813	0.004657	0.002533	0.010829	0.021335	-0.00526	0.00598	0.009283	0.005699	0.011079	0.006227	0.000475	0.01582	0.009162	-0.00374	0.006074	0.004575
0.05	0.004665	0.018464	0.007712	0.013976	0.019125	0.028819	0.005271	0.012048	0.00668	0.015538	0.001183															0.017295	0.015892	-0.00112	0.005573	0.012758	0.029536	-0.00675	0.008474	0.02296	0.013131	0.017855	0.003622	0.005564	0.015302	0.010501	-0.00102	0.006877	0.010102
0.066667	0.010329	0.031855	0.004426	0.011815	0.02676	0.024664	0.006168	0.018217	0.017673	0.006585	0.014734															0.013201	0.015127	0.006186	0.011501	0.014304	0.033271	0.001739	0.007534	0.019291	0.021706	0.013886	0.007286	0.009216	0.011619	0.007613	0.00455	0.002278	0.009711
0.083333	0.025861	0.027254	0.011663	0.013512	0.032613	0.040549	0.006666	0.015135	0.018098	0.009002	0.009131															0.017593	0.011305	0.007219	0.013927	0.015167	0.035296	-0.0007	0.011147	0.015386	0.024008	0.021844	0.006669	0.017067	0.028757	0.007785	-0.00401	0.004747	0.016989
0.1	0.014413	0.026135	0.009591	0.02733	0.040051	0.032894	-0.00234	0.013624	0.020643	0.013576	0.024964															0.021737	0.01513	0.003245	0.000662	0.008963	0.033944	0.00496	0.014015	0.021377	0.020993	0.023954	0.005666	0.009376	0.021378	0.008981	0.002882	0.008783	0.012607
0.11667	0.02304	0.028121	0.025805	0.01925	0.020154	0.028485	-0.00088	0.014118	0.024643	0.019358	0.017983															0.027062	0.015001	0.011563	0.014023	0.017374	0.040952	0.002412	0.007455	0.023782	0.021723	0.02389	0.007471	0.016305	0.01813	0.014647	0.004886	0.012398	0.01043
0.13333	0.011386	0.009966	0.022957	0.028105	0.021685	0.042411	0.006273	0.014337	0.021807	0.020126	0.026837															0.016395	0.02038	0.020151	0.001522	0.016497	0.038182	0.001794	0.009009	0.032357	0.021721	0.016977	0.00558	0.007267	0.023542	0.012568	0.008224	0.011164	0.021855
0.15	0.008833	0.034625	0.00869	0.012999	0.037082	0.050734	-0.0037	0.014652	0.02593	0.021916	0.030023															0.016977	0.021656	0.014618	0.015191	0.020711	0.043465	0.005239	0.00955	0.019323	0.015653	0.022925	0.007429	0.011994	0.036292	0.0163	0.001242	0.012154	0.013591
0.16667	0.01861	0.032883	0.034489	0.01352	0.030503	0.036	0.001092	0.006848	0.023788	0.02153	0.015686															0.026417	0.016301	0.013763	0.016106	0.022093	0.046873	0.005033	0.008348	0.022008	0.032891	0.024295	0.007854	0.008447	0.027575	0.013753	0.009519	0.010749	0.01432
0.18333	0.020416	0.029686	0.030001	0.016265	0.047594	0.045572	0.012068	0.011307	0.025004	0.025522	0.019286															0.032902	0.022701	0.015083	0.011742	0.020841	0.041957	0.010605	0.011406	0.024694	0.030221	0.025269	0.012156	0.009186	0.017106	0.012774	0.001153	0.007638	0.02184
0.2	0.029853	0.030957	0.017972	0.032128	0.026898	0.043372	0.015057	0.011914	0.021431	0.026399	0.007914															0.033915	0.02858	0.011934	0.013804	0.017352	0.045111	0.013395	0.008946	0.024635	0.030191	0.016009	0.01078	0.012062	0.024721	0.015506	-0.00337	0.019225	0.017425
0.21667	0.018612	0.036507	0.017157	0.030383	0.030985	0.043697	-5.51e-05	0.019282	0.03033	0.021871	0.014675															0.029532	0.019879	0.011297	0.012481	0.021052	0.04903	-0.00167	0.0147	0.017734	0.016154	0.030737	0.013302	0.013485	0.034387	0.015087	0.003741	0.015424	0.018223
0.23333	0.018844	0.026694	0.026406	0.015189	0.033884	0.042727	0.008693	0.020558	0.023977	0.024662	0.030789															0.038814	0.021655	0.01067	0.018323	0.021139	0.056236	0.004994	0.018189	0.020915	0.019978	0.027033	0.011572	0.012644	0.028361	0.014739	0.010551	0.007771	0.029342
0.25	0.028787	0.035579	0.017749	0.016547	0.038415	0.055575	0.006763	0.019739	0.025002	0.031358	0.025354															0.037237	0.020623	0.019272	0.020875	0.020587	0.037548	0.012929	0.015677	0.032108	0.023795	0.031107	0.011622	0.012758	0.027595	0.017382	0.009133	0.01071	0.016194
0.26667	0.025971	0.029912	0.016014	0.022137	0.037681	0.042454	0.002195	0.016813	0.034175	0.026251	0.028014															0.037015	0.028717	0.006821	0.020801	0.020023	0.04489	0.014185	0.016925	0.027131	0.031408	0.021547	0.014865	0.011459	0.030171	0.022993	0.012899	0.014413	0.024031
0.28333	0.024689	0.021218	0.012782	0.017519	0.040371	0.046823	0.00436	0.013006	0.026266	0.028477	0.036138															0.04192	0.02899	0.018781	0.01256	0.024621	0.048471	0.009297	0.012288	0.017832	0.028762	0.019265	0.017571	0.011765	0.027867	0.018979	0.011662	0.009816	0.0159
0.3	0.022125	0.026426	0.032511	0.024989	0.036277	0.058908	0.012162	0.027464	0.0296	0.025272	0.032012															0.042882	0.02757	0.017633	0.020534	0.019411	0.051475	0.011469	0.018925	0.026523	0.028821	0.022661	0.012451	0.013995	0.029924	0.012229	0.010884	0.003065	0.018423
0.31667	0.025649	0.023728	0.01717	0.02449	0.041069	0.042824	0.010927	0.029327	0.03689	0.030224	0.039243															0.040994	0.026217	0.006811	0.023673	0.020924	0.049117	0.002023	0.022337	0.029727	0.034169	0.017589	0.017224	0.013052	0.030377	0.019316	0.000976	0.008001	0.012168
0.33333	0.026304	0.035787	0.020882	0.022862	0.044216	0.057786	0.013641	0.011661	0.038065	0.031741	0.027377															0.034258	0.029739	0.018896	0.008414	0.020613	0.054634	0.007544	0.016574	0.027089	0.033999	0.029029	0.014798	0.016524	0.035884	0.016664	0.006181	0.015517	0.019173
0.35	0.019786	0.028606	0.017268	0.029833	0.05242	0.059468	0.001386	0.014303	0.024559	0.033769	0.026855															0.037452	0.024781	0.003808	0.021264	0.027038	0.052378	0.007033	0.015245	0.037943	0.035791	0.030128	0.01273	0.015153	0.052755	0.016389	0.001678	0.017469	0.02012
0.36667	0.017355	0.027031	0.033589	0.025806	0.0373	0.046355	-0.00551	0.019536	0.033491	0.031897	0.037229															0.046651	0.031424	0.010864	0.026691	0.021829	0.05907	0.013455	0.014192	0.042163	0.031213	0.033626	0.015646	0.015845	0.038057	0.017801	0.00671	0.006849	0.018073
0.38333	0.040937	0.026186	0.041152	0.017908	0.048374	0.052441	0.005338	0.017136	0.036411	0.029825	0.040497															0.038359	0.029242	0.029762	0.016181	0.018926	0.049018	0.007127	0.016054	0.027913	0.038147	0.022891	0.011825	0.016467	0.030988	0.020882	0.016581	0.009042	0.017567
0.4	0.029378	0.025574	0.011979	0.021338	0.04651	0.057336	-0.00453	0.022554	0.031278	0.038212	0.035124															0.041775	0.031808	0.012966	0.014422	0.022127	0.050073	0.010057	0.01497	0.023065	0.03585	0.023802	0.015289	0.016931	0.045365	0.021159	0.015095	0.008725	0.029172
0.41667	0.031483	0.024311	0.013546	0.033523	0.035688	0.054656	-0.00774	0.017051	0.036894	0.032095	0.027806															0.041791	0.035347	0.012121	0.015681	0.024096	0.064319	0.011581	0.023154	0.036999	0.02388	0.025879	0.015067	0.017765	0.035559	0.022022	0.015038	0.009062	0.018444
0.43333	0.03362	0.018511	0.046295	0.026394	0.035275	0.055001	0.006246	0.014116	0.034338	0.038225	0.036759															0.044182	0.030446	0.014685	0.029715	0.027655	0.052893	0.014041	0.017741	0.03701	0.01803	0.029191	0.018195	0.016214	0.040253	0.023071	0.011312	0.011168	0.027939
0.45	0.037809	0.019316	0.046246	0.039582	0.043684	0.057644	-0.00775	0.025772	0.030866	0.039796	0.030021															0.034961	0.028642	0.031486	0.025089	0.024848	0.061349	0.005664	0.021418	0.02731	0.03734	0.038388	0.011818	0.018249	0.046944	0.01946	0.011473	0.008144	0.027898
0.46667	0.028708	0.016638	0.047408	0.031092	0.036067	0.047065	-0.00173	0.016306	0.031257	0.041995	0.02916															0.042309	0.035864	0.025986	0.020205	0.026932	0.072104	0.012767	0.0091	0.038929	0.03242	0.025845	0.013509	0.01809	0.037573	0.022501	0.009158	0.006171	0.024109
0.48333	0.038182	0.015599	0.029606	0.028347	0.043882	0.048944	0.005317	0.01879	0.035365	0.036471	0.034608															0.038623	0.028321	0.013323	0.029127	0.022388	0.051347	0.006895	0.014714	0.030014	0.039691	0.019833	0.016183	0.018551	0.038192	0.018958	0.001978	0.011817	0.029253
0.5	0.031695	0.022239	0.029932	0.034975	0.042076	0.06199	-0.00825	0.013578	0.036686	0.037171	0.041381															0.045808	0.032824	0.021638	0.023389	0.029925	0.065924	0.006135	0.023664	0.04086	0.023695	0.029065	0.016158	0.012588	0.040262	0.017692	0.0117	0.017028	0.025795
0.51667	0.045743	0.02329	0.023934	0.024438	0.042762	0.048215	-0.01076	0.024982	0.034194	0.035081	0.038128															0.035342	0.032382	0.027434	0.017744	0.028386	0.067124	0.016678	0.017927	0.025984	0.027428	0.030247	0.019539	0.01482	0.030808	0.018936	0.014211	0.010994	0.023111
0.6	0.03517	0.02618	0.031777	0.039295	0.058219	0.057553	0.016562	0.021796	0.028491	0.049056	0.038273															0.037098	0.036179	0.027652	0.030125	0.033505	0.072221	0.024081	0.021046	0.038593	0.031314	0.03106	0.0191	0.017812	0.043131	0.02695	0.020567	0.011392	0.02331
0.68333	0.040728	0.02824	0.030128	0.039398	0.066746	0.059162	0.008593	0.031975	0.042965	0.041922	0.051278															0.04194	0.041173	0.02963	0.027352	0.033947	0.063655	0.015645	0.02049	0.033552	0.033297	0.035906	0.019028	0.027635	0.056075	0.025886	0.017223	0.017166	0.024478
0.76667	0.030129	0.015129	0.043042	0.037397	0.060821	0.065814	0.01731	0.030175	0.038749	0.043535	0.037083															0.034785	0.037359	0.030227	0.032666	0.035008	0.069415	0.01667	0.023647	0.035339	0.041749	0.043158	0.019505	0.023194	0.047315	0.026164	0.01744	0.018007	0.022771
0.85	0.060867	0.029503	0.039943	0.040638	0.061512	0.059336	0.023159	0.030181	0.046421	0.042784	0.032719															0.042846	0.027912	0.030558	0.047829	0.03547	0.066245	0.016912	0.025816	0.054005	0.030398	0.034706	0.025651	0.024858	0.045626	0.027697	0.031585	0.023415	0.029328
0.93333	0.047172	0.042573	0.032265	0.046758	0.059709	0.073307	0.009761	0.038038	0.049077	0.049259	0.037496															0.0364	0.027753	0.026372	0.032255	0.033831	0.075097	0.023312	0.026588	0.022444	0.032948	0.034502	0.028903	0.024087	0.043233	0.033393	0.013907	0.02366	0.031591
1.0167	0.039437	0.048837	0.033689	0.039813	0.077347	0.060229	0.012275	0.037462	0.037288	0.049497	0.034367															0.036021	0.025139	0.0183	0.022089	0.044578	0.078885	0.024475	0.033145	0.043628	0.043062	0.041498	0.032421	0.022313	0.054054	0.034681	0.014716	0.022595	0.039234
1.1	0.038771	0.059001	0.041003	0.027306	0.068279	0.073042	0.011083	0.038599	0.056104	0.048682	0.040214															0.042171	0.027693	0.017254	0.02173	0.044275	0.092018	0.024623	0.030987	0.051604	0.02999	0.048055	0.021649	0.029707	0.053548	0.032019	0.018755	0.021735	0.031983
1.1833	0.039013	0.065417	0.04445	0.047841	0.081272	0.064941	0.023488	0.032531	0.063391	0.052282	0.030788															0.051088	0.032363	0.023359	0.023498	0.03616	0.083411	0.01924	0.02528	0.041634	0.043204	0.035142	0.026654	0.025522	0.047306	0.032349	0.026234	0.016316	0.031602
1.2667	0.040057	0.067072	0.050923	0.04243	0.07288	0.069349	0.01102	0.031158	0.054181	0.057007	0.035218															0.053699	0.03676	0.013187	0.017786	0.04138	0.077518	0.019016	0.037033	0.059182	0.050678	0.045765	0.027911	0.024675	0.052954	0.031526	0.031107	0.023979	0.037007
1.35	0.049974	0.069696	0.059392	0.046505	0.071271	0.065939	0.019167	0.033116	0.053742	0.054523	0.039783															0.056884	0.043177	0.030444	0.03338	0.042745	0.079485	0.023135	0.036123	0.04121	0.041705	0.042429	0.027148	0.028301	0.056386	0.034831	0.023047	0.017816	0.03843
1.4333	0.038007	0.080753	0.049099	0.026694	0.075348	0.062578	0.001803	0.034668	0.058671	0.062359	0.034488															0.05354	0.039396	0.029378	0.031323	0.044738	0.086957	0.022821	0.024055	0.042454	0.043119	0.047545	0.031125	0.024392	0.056806	0.032847	0.038723	0.007698	0.036896
1.5167	0.049947	0.068365	0.036875	0.038173	0.076127	0.071308	0.009786	0.029586	0.061216	0.064545	0.052205															0.054107	0.053325	0.038139	0.043362	0.041593	0.09582	0.023358	0.031849	0.038483	0.049591	0.043756	0.032843	0.022356	0.068745	0.033216	0.01875	0.024684	0.037696
1.6	0.054246	0.074974	0.06208	0.038305	0.07862	0.072192	0.000343	0.02797	0.06498	0.06487	0.060154															0.049238	0.044999	0.039317	0.040373	0.036486	0.082596	0.027446	0.033574	0.038361	0.048879	0.037921	0.027365	0.02511	0.064762	0.036488	0.008164	0.010726	0.034509
1.6833	0.045544	0.077437	0.047871	0.042785	0.089573	0.064199	0.001885	0.031155	0.058534	0.064712	0.054029															0.050875	0.061063	0.039993	0.037074	0.045767	0.10724	0.032055	0.030883	0.029686	0.050647	0.054447	0.031189	0.026671	0.062841	0.032043	0.025879	0.022644	0.03305
1.7667	0.060566	0.074925	0.047712	0.034708	0.088069	0.059916	0.005122	0.029864	0.066382	0.065372	0.05519															0.052922	0.052727	0.031321	0.028053	0.047153	0.094812	0.026873	0.034044	0.037381	0.050562	0.034394	0.034606	0.024747	0.067795	0.03182	0.022448	0.024863	0.032426
1.85	0.052663	0.074408	0.049792	0.040337	0.081795	0.069529	0.008139	0.031363	0.064233	0.077294	0.058007															0.050429	0.051054	0.03604	0.031784	0.046511	0.08951	0.035864	0.029752	0.04878	0.048313	0.047846	0.033502	0.02921	0.065487	0.035504	0.025476	0.022862	0.034194
1.9333	0.041464	0.081334	0.038319	0.05062	0.088103	0.073591	0.015115	0.028667	0.061794	0.073873	0.04087															0.050594	0.056573	0.045363	0.029373	0.045084	0.085655	0.031677	0.034451	0.045396	0.059639	0.043429	0.03456	0.036988	0.077083	0.032094	0.025194	0.022684	0.043621
2.0167	0.064441	0.064689	0.024046	0.045573	0.083634	0.066143	0.007802	0.026502	0.066987	0.070062	0.06906															0.04965	0.050027	0.037948	0.044089	0.04922	0.093334	0.039661	0.039629	0.0467	0.05042	0.048418	0.032176	0.031281	0.058846	0.035632	0.023424	0.02324	0.041151
2.5167	0.083744	0.10569	0.024568	0.047204	0.105	0.081344	0.016528	0.021777	0.081924	0.088844	0.068066															0.055334	0.049657	0.039122	0.043852	0.063819	0.11184	0.035738	0.038416	0.042862	0.061503	0.05276	0.034697	0.039487	0.066302	0.045403	0.043778	0.02587	0.043123
3.0167	0.061584	0.071375	0.040931	0.06222	0.12655	0.078723	0.006322	0.039125	0.081427	0.091984	0.051909															0.055935	0.0603	0.043902	0.049032	0.066604	0.12345	0.045464	0.037466	0.04347	0.06332	0.049559	0.051341	0.032272	0.072657	0.042589	0.049224	0.031415	0.049549
3.5167	0.059286	0.10491	0.020799	0.05638	0.11932	0.093714	-0.00316	0.042008	0.095802	0.1066	0.074481															0.058226	0.049545	0.033326	0.057018	0.066515	0.12252	0.048188	0.051003	0.057036	0.069943	0.059668	0.057345	0.032011	0.092675	0.049153	0.045553	0.02421	0.061534
4.0167	0.064515	0.11331	0.028694	0.058306	0.12534	0.078844	0.012099	0.023723	0.10382	0.10246	0.055678															0.061296	0.06329	0.045163	0.040603	0.073232	0.12305	0.053346	0.050394	0.056271	0.073879	0.064299	0.053587	0.046499	0.09847	0.048877	0.052137	0.028999	0.048508
4.5167	0.072737	0.1171	0.056361	0.053594	0.13339	0.099791	0.007548	0.028563	0.10897	0.11475	0.077297															0.066517	0.055888	0.04226	0.049461	0.066519	0.13332	0.047985	0.057363	0.071672	0.09262	0.06155	0.063834	0.042447	0.11753	0.052158	0.045985	0.030902	0.050147
5.0167	0.089125	0.14309	0.049232	0.056489	0.13603	0.098965	0.000632	0.033793	0.11075	0.11272	0.066492															0.062935	0.062079	0.054929	0.059645	0.078943	0.13935	0.053058	0.049161	0.073085	0.084408	0.049156	0.0651	0.042502	0.11623	0.049633	0.054404	0.031263	0.055409
5.5167	0.072517	0.11753	0.076429	0.082529	0.12258	0.096045	0.009002	0.041735	0.12865	0.12743	0.069098															0.061432	0.060208	0.045325	0.039542	0.069977	0.16132	0.056009	0.059749	0.07922	0.08429	0.068764	0.070612	0.035325	0.10976	0.058861	0.056731	0.030687	0.064017
6.0167	0.089691	0.13173	0.076062	0.081455	0.14538	0.10557	0.004776	0.041993	0.13	0.1018	0.11856															0.075264	0.052046	0.058576	0.044542	0.083681	0.15971	0.056221	0.048455	0.068024	0.076817	0.059649	0.072348	0.042314	0.10918	0.057796	0.066917	0.032648	0.071224
6.5167	0.10354	0.14128	0.040841	0.063648	0.1468	0.093026	0.011013	0.081748	0.14524	0.12071	0.084838															0.068463	0.065074	0.055123	0.048643	0.089467	0.16971	0.048484	0.066077	0.076703	0.097196	0.07026	0.074481	0.032772	0.10236	0.053577	0.060748	0.035752	0.065536
7.0167	0.085279	0.12638	0.063535	0.049601	0.16211	0.10811	0.008344	0.075979	0.12976	0.14105	0.089931															0.072778	0.065463	0.061973	0.041126	0.092927	0.16529	0.051757	0.0481	0.083045	0.10393	0.074432	0.085288	0.040942	0.11701	0.056046	0.068597	0.038688	0.05933
7.5167	0.084855	0.1477	0.063929	0.062945	0.16452	0.11811	0.016681	0.067065	0.15605	0.14556	0.097946															0.06709	0.064844	0.064277	0.061393	0.099398	0.15857	0.051293	0.06234	0.071173	0.092545	0.071885	0.081446	0.035978	0.11105	0.057826	0.071651	0.036566	0.069519
8.0167	0.093965	0.14076	0.088797	0.082414	0.15523	0.10895	0.008567	0.059875	0.15092	0.14643	0.10678															0.067008	0.059328	0.052535	0.043606	0.10141	0.18221	0.058524	0.05774	0.082461	0.10343	0.083618	0.088016	0.036054	0.12625	0.059739	0.058947	0.043447	0.059904
8.5167	0.10413	0.14499	0.075256	0.069585	0.16615	0.11369	0.019398	0.07302	0.16829	0.14565	0.10334															0.081298	0.048707	0.072413	0.054989	0.11277	0.16745	0.061833	0.067336	0.089367	0.10502	0.074841	0.083291	0.030434	0.12714	0.058408	0.066242	0.039312	0.069034
9.0167	0.095674	0.1693	0.063618	0.072804	0.16334	0.10888	0.019069	0.076989	0.17588	0.16589	0.11072															0.069236	0.056915	0.065175	0.05761	0.10088	0.17587	0.06551	0.054114	0.0741	0.1053	0.08253	0.090016	0.033056	0.12643	0.056753	0.073344	0.040081	0.069199
9.5167	0.10091	0.16363	0.088471	0.07554	0.16321	0.11537	0.022857	0.07806	0.17579	0.16125	0.10846															0.07843	0.048751	0.058373	0.058843	0.11683	0.19908	0.058516	0.059975	0.080184	0.11877	0.084788	0.080758	0.032127	0.12525	0.06572	0.068118	0.056868	0.088286
10.017	0.090291	0.1636	0.074772	0.085118	0.17414	0.11274	0.024688	0.084595	0.18052	0.16122	0.10338															0.071231	0.067393	0.061298	0.064703	0.1203	0.18172	0.066717	0.057446	0.081535	0.11347	0.085901	0.10069	0.027947	0.13235	0.071207	0.074405	0.049533	0.075245
10.517	0.11776	0.15057	0.070117	0.078671	0.16779	0.10594	0.023051	0.10337	0.18781	0.1675	0.12254															0.059124	0.07037	0.06972	0.063636	0.11294	0.18884	0.059749	0.06015	0.092814	0.10831	0.083523	0.1001	0.032641	0.11699	0.066479	0.076588	0.038521	0.081925
11.017	0.10123	0.16258	0.10192	0.075773	0.19474	0.11353	0.017844	0.075386	0.18522	0.1844	0.1125															0.094795	0.069841	0.06969	0.065307	0.11061	0.19191	0.066263	0.060764	0.088119	0.11796	0.085172	0.095087	0.031079	0.13709	0.068043	0.08384	0.049741	0.087703
11.517	0.091441	0.15813	0.057	0.059831	0.19516	0.11516	0.035756	0.08631	0.18536	0.17007	0.12962															0.07192	0.044671	0.069138	0.065929	0.11488	0.2171	0.073202	0.068217	0.082032	0.10772	0.079259	0.099216	0.028301	0.14157	0.068512	0.084848	0.046434	0.081536
12.017	0.093192	0.15748	0.086077	0.071573	0.1823	0.12576	0.037982	0.10357	0.19738	0.18023	0.12664															0.067898	0.079675	0.048697	0.061851	0.11735	0.21199	0.070308	0.061649	0.095387	0.12813	0.087809	0.099319	0.018504	0.1417	0.064906	0.10022	0.046893	0.081639
12.517	0.092539	0.18256	0.095148	0.062871	0.18887	0.10941	0.036845	0.090809	0.19924	0.17909	0.1196															0.080799	0.060598	0.068085	0.067533	0.11964	0.22081	0.07338	0.064316	0.089236	0.12652	0.090098	0.10524	0.022229	0.14755	0.073156	0.092715	0.04576	0.080672
13.017	0.12271	0.1682	0.055119	0.081343	0.20295	0.10641	0.033472	0.092335	0.19266	0.18274	0.10158															0.068976	0.08075	0.074615	0.081653	0.12585	0.2154	0.069924	0.060526	0.081689	0.13444	0.091495	0.10044	0.025195	0.14268	0.074441	0.089143	0.04881	0.090037
13.517	0.10097	0.16486	0.11977	0.082498	0.20672	0.10001	0.062578	0.096808	0.2095	0.19861	0.12679															0.080001	0.069794	0.059091	0.055392	0.12393	0.20389	0.08163	0.064042	0.087791	0.1195	0.085654	0.11607	0.020548	0.14389	0.072902	0.10625	0.053131	0.090789
14.017	0.13686	0.17132	0.082603	0.06894	0.21004	0.115	0.05439	0.10199	0.20824	0.19277	0.12373															0.077664	0.073478	0.053033	0.069408	0.13209	0.2154	0.08852	0.059551	0.10253	0.1236	0.094205	0.11334	0.015098	0.14172	0.07739	0.10264	0.055481	0.092193
14.517	0.11325	0.16648	0.11962	0.072356	0.22938	0.11751	0.048644	0.10924	0.2047	0.1937	0.13056															0.082956	0.08882	0.069638	0.047617	0.12421	0.2205	0.083532	0.062611	0.088028	0.11979	0.089696	0.11191	0.018654	0.1554	0.08218	0.097526	0.053882	0.090179
15.017	0.11245	0.17897	0.04014	0.083928	0.20679	0.10508	0.055722	0.11537	0.22799	0.19671	0.11133															0.082667	0.080236	0.05557	0.069231	0.13519	0.22258	0.072595	0.067709	0.11333	0.14889	0.084214	0.11415	0.018584	0.15849	0.076235	0.10754	0.062088	0.08915

## Sheet: Fig 1f
Time (min)	CDK6-p16																									CDK4-p16
-0.06667	1.0062	0.96733	1.047	0.99891	0.94779	1	1	0.99515	0.99742	0.99696	0.8956	1	0.96401	1.0354	0.98665	1.0005	1.0019	0.98863								1.0163	0.97294	1.0091	0.98142	1.0124	1.0086	1.0048	0.96743	1.0364	0.95311	1.0157
-0.05	1.0344	1.0061	1.0514	0.98882	0.98371	0.99386	0.99118	1.0298	1.0267	1.0304	1	1.1499	1.0508	1	0.97032	1	1.0162	1								0.97819	1.0156	1	1.0436	1.0612	1	0.99482	0.97981	1.0079	1	0.98306
-0.03333	0.99184	0.9707	0.94884	1.0085	1.012	0.98171	0.96399	0.99804	1.0197	1	1.018	0.98717	1.0508	0.97465	1	0.97684	1	1.0413								1.0575	1	0.98791	1	1	1.0095	0.96516	1.1157	1	1.0153	1.014
-0.01667	0.99297	1.0172	1	1	1.0461	1.0105	1.0438	1	1	1.0048	0.92678	0.9947	1	0.99432	1.0219	0.86482	0.98865	0.99232								1	0.99346	1.011	1.1031	0.95623	0.97389	1.0022	1	0.97164	1.0024	0.97675
0	1	1	0.96627	1.0148	1	1.0047	1.0348	1.0359	0.99161	0.98842	1.0198	1.0699	0.96618	1.0009	1.1372	1.0109	0.9963	1.022								0.9783	1.0248	0.97229	0.95271	0.95291	0.97561	1	1.0451	0.99156	0.98319	1
0.016667	0	0	0	0	0	0	0	0	0	0	0	0	0	0	0	0	0	0								0	0	0	0	0	0	0	0	0	0	0
0.033333	0.14352	0.01268	0.029163	0.056129	0.001457	0.081711	0.10601	0.00685	0.004019	0.004717	0.12477	0.085697	0.046511	0.025583	0.024133	0.018038	0.088253	0.001552								0.038231	0.077582	0.082277	0.025411	0.055533	0.072881	0.098168	0.092175	0.012707	0.008872	0.098876
0.05	0.18987	0.052976	0.031303	0.078751	0.011767	0.098379	0.12909	0.005017	0.001825	0.006414	0.055645	0.061368	0.075101	0.038038	0.023468	0.023411	0.094827	0.013134								0.082931	0.11612	0.11639	0.041154	0.077091	0.10148	0.15353	0.13359	0.022158	0.032037	0.17501
0.066667	0.22118	0.035477	0.026581	0.092692	0.019658	0.096869	0.16907	0.009321	0.001415	0.006703	0.064554	0.07151	0.096317	0.042797	0.038452	0.026632	0.11582	0.013584								0.093627	0.14328	0.13588	0.068645	0.085132	0.11063	0.17782	0.19696	0.043046	0.048102	0.18572
0.083333	0.21585	0.063563	0.042896	0.097433	0.023006	0.069012	0.18703	0.019039	0.007826	0.01019	0.15241	0.085643	0.10692	0.064641	0.04111	0.034079	0.11846	0.013688								0.11363	0.13804	0.14824	0.087028	0.09198	0.11895	0.19689	0.16568	0.058627	0.036848	0.20372
0.1	0.24249	0.065763	0.046801	0.10208	0.024134	0.16227	0.18314	0.010918	0.001663	0.010256	0.16376	0.076524	0.11505	0.060508	0.042446	0.03176	0.14042	0.011655								0.11838	0.16769	0.14386	0.088854	0.10697	0.12019	0.22814	0.18173	0.051317	0.041683	0.25391
0.11667	0.20993	0.081559	0.04393	0.10639	0.033393	0.18286	0.20353	0.012845	0.001836	0.01017	0.080838	0.12096	0.12601	0.074258	0.038973	0.040288	0.13025	0.015976								0.122	0.16258	0.15964	0.095666	0.10498	0.1308	0.22204	0.21518	0.040252	0.06025	0.26274
0.13333	0.21977	0.065946	0.076239	0.11539	0.029371	0.1406	0.21606	0.012588	0.005024	0.011576	0.10521	0.1181	0.11972	0.079502	0.04222	0.040252	0.14707	0.017149								0.11609	0.13565	0.15799	0.10396	0.11495	0.13722	0.21826	0.21262	0.040278	0.05794	0.23004
0.15	0.22544	0.081986	0.052001	0.12176	0.030071	0.16147	0.21344	0.010467	0.006002	0.009779	0.17621	0.1044	0.16835	0.077734	0.040387	0.042681	0.15693	0.012551								0.12665	0.16161	0.16442	0.094881	0.1234	0.14104	0.22664	0.18165	0.031135	0.043704	0.28898
0.16667	0.22343	0.090916	0.037336	0.11797	0.034831	0.17794	0.22038	0.013839	0.006291	0.01268	0.17627	0.11819	0.1699	0.079166	0.043427	0.041945	0.15436	0.017328								0.13675	0.1745	0.16273	0.097681	0.10496	0.13066	0.2597	0.25232	0.047418	0.051098	0.29413
0.18333	0.22427	0.081018	0.059553	0.11264	0.034152	0.10977	0.22701	0.012028	0.004563	0.01104	0.15108	0.14958	0.1828	0.10742	0.03225	0.046191	0.14982	0.018573								0.13289	0.18313	0.17355	0.090019	0.12505	0.13442	0.27352	0.24404	0.069055	0.067509	0.32791
0.2	0.22235	0.099945	0.054487	0.12874	0.038211	0.1489	0.21737	0.011439	0.005554	0.012725	0.20102	0.1299	0.18056	0.093805	0.065245	0.041843	0.14945	0.021132								0.12923	0.18461	0.16111	0.13027	0.13251	0.16435	0.25243	0.17117	0.039287	0.078476	0.2877
0.21667	0.23083	0.079995	0.060513	0.11897	0.035806	0.19498	0.23117	0.016071	0.015247	0.012068	0.13997	0.13794	0.16977	0.1058	0.052712	0.049418	0.15359	0.015422								0.14112	0.18308	0.17245	0.10823	0.1399	0.16468	0.26443	0.21147	0.060832	0.052359	0.31135
0.23333	0.23806	0.080202	0.064935	0.11315	0.032959	0.14063	0.2222	0.014223	0.004869	0.013389	0.1345	0.13025	0.19143	0.097548	0.052099	0.053807	0.15969	0.018304								0.14055	0.19031	0.17634	0.12726	0.13192	0.14669	0.25523	0.21992	0.036522	0.065069	0.31641
0.25	0.2404	0.094486	0.059681	0.11629	0.034239	0.13465	0.21419	0.016222	0.007618	0.012951	0.13637	0.11713	0.15003	0.11338	0.040745	0.048497	0.15199	0.019844								0.15213	0.16483	0.1773	0.10713	0.1494	0.14133	0.25519	0.20885	0.05039	0.067316	0.33488
0.26667	0.082175	0.094181	0.045649	0.11738	0.035444	0.14348	0.25334	0.012258	0.008067	0.01324	0.15875	0.14982	0.17982	0.11128	0.051858	0.050821	0.17943	0.020136								0.12536	0.19414	0.16702	0.085789	0.14457	0.14077	0.25426	0.20067	0.056646	0.060061	0.31551
0.28333	0.22998	0.1042	0.082221	0.13307	0.040159	0.20627	0.24766	0.014521	0.005176	0.017798	0.1113	0.16937	0.1977	0.11478	0.048982	0.046755	0.16702	0.021241								0.13881	0.19372	0.17496	0.14617	0.13674	0.14445	0.24724	0.24434	0.033066	0.065278	0.30738
0.3	0.23854	0.088175	0.052303	0.12432	0.036749	0.21081	0.24775	0.0158	0.004204	0.013701	0.17756	0.12276	0.18633	0.11173	0.0537	0.04916	0.15852	0.017402								0.14228	0.17105	0.1812	0.12682	0.12726	0.14476	0.25258	0.23829	0.043683	0.07142	0.29141
0.31667	0.24669	0.085865	0.080438	0.1242	0.047498	0.1743	0.22994	0.007686	0.00865	0.015729	0.16804	0.1509	0.17018	0.11884	0.068603	0.052223	0.15376	0.025936								0.12677	0.18031	0.17351	0.097462	0.15693	0.13493	0.24782	0.22993	0.062241	0.05973	0.3339
0.33333	0.2419	0.087622	0.045463	0.12205	0.040209	0.15126	0.22328	0.014997	0.011717	0.015486	0.11863	0.091602	0.18022	0.096046	0.065563	0.049415	0.16392	0.020427								0.15151	0.17667	0.16404	0.16681	0.1559	0.15154	0.22508	0.23955	0.03847	0.081431	0.32049
0.35	0.24614	0.093476	0.047906	0.13866	0.040717	0.20722	0.23778	0.014883	0.008543	0.01689	0.1551	0.12896	0.21508	0.10315	0.032661	0.044641	0.15977	0.017839								0.14186	0.19818	0.17717	0.094327	0.15947	0.14016	0.23689	0.24297	0.053616	0.083673	0.29023
0.36667	0.23375	0.083933	0.050942	0.12675	0.040851	0.16581	0.22061	0.017643	0.011155	0.014917	0.10708	0.14526	0.17349	0.10554	0.045978	0.049291	0.17136	0.022302								0.14666	0.16591	0.18125	0.11594	0.1593	0.14626	0.23561	0.24562	0.045412	0.067507	0.28465
0.38333	0.24991	0.079236	0.069248	0.13204	0.038105	0.20409	0.23462	0.016577	0.006764	0.017496	0.14177	0.11488	0.19417	0.11649	0.064346	0.050005	0.16706	0.023375								0.13694	0.17878	0.17869	0.096813	0.14791	0.14567	0.26496	0.23753	0.04625	0.062703	0.31972
0.4	0.25701	0.089801	0.07851	0.12427	0.043354	0.19818	0.23956	0.015624	0.001566	0.013655	0.11783	0.14061	0.18217	0.10444	0.070156	0.050897	0.16764	0.018943								0.13994	0.19119	0.18396	0.10348	0.1364	0.15481	0.24128	0.20832	0.048319	0.064274	0.34206
0.41667	0.25023	0.093606	0.066556	0.12848	0.040456	0.16329	0.23202	0.013607	0.005875	0.01859	0.20838	0.12583	0.17565	0.11675	0.058081	0.055676	0.15496	0.019054								0.12777	0.16877	0.16873	0.11124	0.15267	0.1573	0.23472	0.20837	0.049037	0.068922	0.37085
0.43333	0.25218	0.065368	0.076582	0.13869	0.038129	0.16321	0.26407	0.015951	0.013	0.017925	0.21723	0.093639	0.1734	0.12746	0.040744	0.060638	0.16588	0.019838								0.12794	0.18647	0.18791	0.087183	0.16055	0.15139	0.23473	0.23832	0.052685	0.065323	0.32586
0.45	0.24313	0.08137	0.081363	0.13323	0.038125	0.15346	0.24401	0.016424	0.009432	0.015069	0.24201	0.14553	0.18222	0.13885	0.053806	0.057424	0.15824	0.018291								0.14459	0.2124	0.17142	0.10453	0.16745	0.13803	0.25693	0.25658	0.058317	0.078607	0.29073
0.46667	0.24277	0.079406	0.061909	0.13543	0.03779	0.21791	0.24157	0.017727	0.013973	0.015897	0.18632	0.1174	0.22688	0.12593	0.040019	0.051371	0.17299	0.020652								0.14431	0.22156	0.17612	0.11286	0.17132	0.16302	0.24956	0.21761	0.06247	0.073734	0.32536
0.48333	0.25885	0.062935	0.06139	0.13751	0.05096	0.15885	0.2495	0.020915	0.002986	0.015823	0.18773	0.13729	0.20268	0.098412	0.04121	0.061201	0.15591	0.019941								0.14609	0.18738	0.1732	0.12865	0.15422	0.13982	0.2563	0.26746	0.055881	0.084243	0.32661
0.5	0.25839	0.081227	0.063218	0.12657	0.042721	0.19412	0.27331	0.017987	0.009945	0.016867	0.16858	0.14249	0.20574	0.11807	0.038685	0.060597	0.16168	0.027028								0.12944	0.20482	0.17163	0.12444	0.16443	0.14534	0.23338	0.26804	0.054324	0.074091	0.32552
0.51667	0.24474	0.10177	0.078051	0.13512	0.041713	0.19355	0.26109	0.01841	0.008974	0.014977	0.20445	0.11856	0.18704	0.12156	0.058085	0.046205	0.16996	0.026967								0.14917	0.22037	0.18749	0.15247	0.151	0.15646	0.24627	0.23228	0.044733	0.08571	0.32008
0.6	0.25174	0.10327	0.064166	0.13726	0.05374	0.14549	0.25106	0.020225	0.01179	0.013819	0.19874	0.15936	0.16457	0.11352	0.040313	0.058961	0.16372	0.024299								0.1522	0.19616	0.1892	0.11435	0.16202	0.16625	0.26738	0.2472	0.049972	0.077531	0.29849
0.68333	0.25175	0.083581	0.098287	0.14024	0.053473	0.18431	0.23782	0.014862	0.01238	0.013562	0.1756	0.10946	0.20387	0.13427	0.05538	0.063788	0.1692	0.023917								0.14915	0.20274	0.20044	0.13118	0.16436	0.15315	0.28271	0.23738	0.047926	0.083718	0.32239
0.76667	0.25484	0.079587	0.080223	0.13653	0.04865	0.19376	0.25531	0.019026	0.01559	0.0133	0.11419	0.1234	0.15909	0.14027	0.059934	0.068418	0.18939	0.017926								0.13292	0.23071	0.20304	0.1193	0.17902	0.16928	0.24483	0.26276	0.040195	0.087596	0.35172
0.85	0.25005	0.081411	0.07068	0.13288	0.040376	0.13424	0.27909	0.021156	0.016177	0.016043	0.11252	0.15971	0.18412	0.13713	0.062739	0.061217	0.17709	0.024317								0.13027	0.20557	0.18893	0.11844	0.16573	0.16237	0.25926	0.21226	0.060751	0.090612	0.32492
0.93333	0.24607	0.098251	0.10947	0.13283	0.061746	0.18373	0.25706	0.025866	0.010145	0.018094	0.13759	0.13367	0.19425	0.15071	0.061776	0.06688	0.16134	0.01341								0.13345	0.20616	0.16642	0.13785	0.18118	0.17581	0.26792	0.27718	0.060402	0.083878	0.31664
1.0167	0.26204	0.084674	0.10044	0.14174	0.045234	0.20249	0.24115	0.020531	0.007431	0.015058	0.178	0.14176	0.19044	0.1424	0.073242	0.072406	0.1728	0.024019								0.14394	0.19703	0.18224	0.15164	0.17341	0.15962	0.28716	0.23098	0.044924	0.08671	0.35783
1.1	0.2463	0.063477	0.093514	0.13173	0.056222	0.16258	0.24039	0.022411	0.012682	0.015282	0.16153	0.11242	0.22848	0.15577	0.066459	0.074943	0.18195	0.024098								0.15711	0.22765	0.18618	0.13157	0.1639	0.15485	0.27845	0.30202	0.048954	0.073215	0.32183
1.1833	0.30801	0.075222	0.08568	0.13346	0.055086	0.21763	0.32663	0.022848	0.00921	0.016144	0.13686	0.12359	0.22346	0.15719	0.061202	0.052132	0.16646	0.020977								0.13317	0.20505	0.1868	0.13694	0.17847	0.18428	0.28147		0.059351	0.10595	0.3426
1.2667	0.26721	0.093962	0.079021	0.12261	0.043985	0.16016	0.25964	0.021178	0.013658	0.017624	0.18266	0.1572	0.21506	0.12952	0.095769	0.074698	0.17956	0.023531								0.13413	0.19847	0.18717	0.13924	0.17403	0.1771	0.27028		0.056456	0.10937	0.33923
1.35	0.26375	0.063681	0.10303	0.13764	0.057955	0.18194	0.26026	0.024092	0.010606	0.019005	0.17117	0.19958	0.2233	0.1606	0.041201	0.075809	0.17313	0.025041								0.13217	0.19683	0.18571	0.1098	0.17656	0.17773	0.28557		0.041913	0.12465	0.30883
1.4333	0.26554	0.098046	0.093735	0.14189	0.071445	0.14888	0.25757	0.022079	0.01577	0.015519	0.15375	0.14629	0.2174	0.16042	0.050083	0.078495	0.17441	0.029681								0.14009	0.20123	0.17978	0.098783	0.17086	0.17784	0.29377		0.060414	0.10703	0.33458
1.5167	0.26799	0.069388	0.086833	0.13968	0.059913	0.16394	0.28708	0.024965	0.019123	0.019871	0.17252	0.14023	0.20874	0.173	0.046741	0.074927	0.17942	0.020796								0.13305	0.21109	0.20208	0.16284	0.19862	0.18122	0.29902		0.037734	0.12011	0.34164
1.6	0.26237	0.093074	0.11984	0.13727	0.071135	0.15372	0.24831	0.025318	0.009736	0.018164	0.15419	0.13579	0.22517	0.17506	0.052397	0.082386	0.18168	0.018314								0.15602	0.22179	0.19717	0.13165	0.17134	0.15126	0.29857		0.040395	0.11742	0.3513
1.6833	0.25969	0.11035	0.077808	0.13795	0.057888	0.16259	0.25042	0.022457	0.011747	0.017487	0.13394	0.143	0.20055	0.1943	0.07037	0.07881	0.17064	0.025061								0.15581	0.20491	0.21259	0.13538	0.17813	0.17355	0.28991		0.056781	0.09852	0.33093
1.7667	0.25093	0.11427	0.11418	0.14057	0.056582	0.068618	0.24905	0.02775	0.014669	0.016983	0.13556	0.18801	0.1863	0.18492	0.042369	0.070663	0.17857	0.025619								0.1502	0.18001	0.1901	0.10151	0.19332	0.18701	0.28573		0.030285	0.11252	0.31783
1.85	0.23924	0.10212	0.12431	0.13788	0.067533	0.2084	0.26909	0.026171	0.003965	0.020911	0.14031	0.089555	0.20596	0.18536	0.053201	0.072092	0.19075	0.0229								0.14467	0.21357	0.1987	0.12996	0.18687	0.17204	0.30946		0.015183	0.11583	0.29764
1.9333	0.24658	0.1212	0.10365	0.13083	0.048949	0.23356	0.23567	0.023379	0.010275	0.022173	0.062726	0.12416	0.21463	0.20109	0.042924	0.079791	0.18906	0.023256								0.15104	0.21016	0.20362	0.086104	0.1696	0.17014	0.2698		0.028276	0.11306	0.31809
2.0167	0.25903	0.12051	0.12815	0.14727	0.064209	0.15897	0.24946	0.024931	0.018487	0.021391	0.10857	0.11689	0.25084	0.20067	0.058971	0.08446	0.18303	0.018142								0.13601	0.21419	0.19749	0.13627	0.1731	0.16253	0.29103		0.043367	0.11054	0.30875
2.5167	0.23933	0.11216	0.12505	0.14736	0.064543	0.084188	0.26242	0.046651	0.01027	0.020486	0.19382	0.13875	0.25943	0.22656	0.06624	0.090884	0.19605	0.02766								0.17315	0.18329	0.20299	0.1324	0.1771	0.18489	0.26138		0.032062	0.12217	0.37791
3.0167	0.2783	0.12028	0.127	0.15629	0.062924	0.14995	0.26774	0.024997	0.017091	0.02157	0.1546	0.13003	0.26221	0.24465	0.069772	0.10324	0.20449	0.023846								0.16864	0.2129		0.11777	0.17721	0.18559	0.30913		0.042457	0.13504	0.31872
3.5167	0.23785	0.11071	0.18311	0.13981	0.078022	0.12212	0.27952	0.028224	0.020047	0.020607	0.15245	0.17732	0.30893	0.19142	0.056824	0.097071	0.19682	0.024991								0.14482	0.20733		0.1647	0.1803	0.19696	0.27907		0.030667	0.1465	0.32281
4.0167	0.094026	0.11559	0.22863	0.13115	0.079923	0.1166	0.2743	0.034276	0.022494	0.021328	0.17328	0.15773	0.24696	0.24548	0.081385	0.10436	0.21045	0.024581								0.15425	0.21549		0.21182	0.18611	0.16655	0.29575		0.040989	0.14746	0.3548
4.5167	0.24248	0.15182	0.22039	0.14625	0.075976	0.11185	0.27585	0.035303	0.015088	0.023111	0.1834	0.15371	0.24805	0.23139	0.063734	0.11239	0.20854	0.030433								0.14933			0.20412	0.19219	0.2041	0.2836		0.060896	0.19273	0.35547
5.0167	0.23506	0.11523	0.22267	0.14887	0.098111	0.05382	0.27979	0.034851	0.00935	0.025411	0.18027	0.15811	0.29382	0.26411	0.082185	0.11973	0.20498	0.025622								0.17791			0.18849	0.18246	0.21894	0.27578		0.050601	0.18339	0.34181
5.5167	0.22887	0.14508	0.23837	0.15737	0.084609	0.12083	0.27312	0.034853	0.031594	0.024912	0.085909	0.11398	0.29173	0.22907	0.064325	0.12511	0.22418	0.023864								0.17378			0.19432	0.19037	0.19695	0.30546		0.046257	0.16294	0.35975
6.0167	0.23761	0.14191	0.24615	0.16003	0.089527	0.0736	0.30208	0.037192	0.026309	0.023914	0.10723	0.098617	0.31752	0.27248	0.11388	0.11287	0.23547	0.028958								0.15448			0.21212	0.22706	0.209	0.30047		0.028176	0.19416	0.3338
6.5167	0.23848	0.13813	0.26251	0.14938	0.084975	0.1089	0.28803	0.044291	0.027212	0.023458	0.15517	0.1163	0.30673	0.31394	0.1009	0.12801	0.22349	0.03065								0.17261			0.19321	0.19851	0.21125	0.29105		0.025786	0.18974	0.33722
7.0167	0.22501	0.16522	0.21841	0.17297	0.10505	0.0728	0.28123	0.038777	0.028459	0.027297	0.24506	0.20472	0.32569	0.31328	0.11838	0.1395	0.25056	0.034166								0.17112			0.1692	0.18985	0.22244	0.30656		0.037015	0.18716	0.34229
7.5167	0.24748	0.16209	0.29957	0.1283	0.099278	0.12245	0.29372	0.016409	0.019704	0.025077	0.26596	0.1347	0.32193	0.31955	0.094113	0.15924	0.24281	0.028158								0.17405			0.19648	0.20688	0.21493	0.29858		0.028571	0.21745	0.31569
8.0167	0.23791	0.14941	0.26825	0.16872	0.10849	0.11824	0.28985	0.046435	0.027063	0.025347	0.23272	0.1311	0.27627	0.31221	0.096681	0.14293	0.23686	0.021349								0.19311			0.20039	0.19553	0.2214	0.32158		0.045769	0.21906	0.39619
8.5167	0.24797	0.1705	0.35678	0.17612	0.11473	0.10819	0.32385	0.034108	0.025199	0.026101	0.25345	0.13426	0.30887	0.3252	0.11353	0.15007	0.2483	0.030606								0.19042			0.24401	0.19725	0.23537	0.30703		0.043031	0.21518	0.37468
9.0167	0.23363	0.16059	0.27828	0.17595	0.1066	0.059985	0.29218	0.044104	0.038496	0.027986	0.28455	0.1894	0.30537	0.31398	0.10492	0.14881	0.27011	0.031127								0.18796			0.26471	0.20234	0.25022	0.31475		0.016001	0.22799	0.33877
9.5167	0.26639	0.17161	0.27421	0.16995	0.12228	0.10874	0.29555	0.041319	0.031687	0.029029	0.30501	0.13234	0.32671	0.3648	0.13234	0.16424	0.25586	0.039804								0.18421			0.27639	0.21047	0.22974	0.32359		0.027002	0.22993	0.32429
10.017	0.23111	0.16707	0.31336	0.17932	0.11768	0.09609	0.3024	0.04082	0.029131	0.02761	0.15459	0.10089	0.33105	0.36794	0.10315	0.16617	0.26427	0.037625								0.18944			0.22497	0.23055	0.24955	0.32767		0.042889	0.22823	0.31901
10.517	0.26032	0.16595	0.31038	0.17888	0.11046	0.11293	0.31511	0.04643	0.033171	0.02537	0.25018	0.14998	0.29809	0.36888	0.11352	0.16584	0.25642	0.039523								0.21066			0.23594	0.20898	0.23704	0.2884		0.077312	0.24237	0.38379
11.017	0.15236	0.14248	0.31627	0.19541	0.11569	0.034346	0.30855	0.045339	0.02779	0.034067	0.34653	0.14256	0.34551	0.38665	0.13063	0.17559	0.2671	0.040865								0.1957			0.26459	0.2201	0.20409	0.33376		0.064224	0.26904	0.31802
11.517	0.27935	0.17397	0.29346	0.18455	0.11912	0.067841	0.30456	0.043681	0.025834	0.03127	0.23743	0.1823	0.39484	0.37161	0.11002	0.16737	0.27113	0.042559								0.22028			0.26019	0.25045	0.25632	0.31283		0.050539	0.242	0.3508
12.017	0.28388	0.18493	0.30717	0.18885	0.12564	0.059803	0.30714	0.050117	0.028825	0.03399	0.29662	0.10789	0.30054	0.3666	0.11998	0.16098	0.2791	0.029599								0.2171			0.23639	0.21544	0.24936	0.32913		0.066865	0.25797	0.38909
12.517	0.27401	0.19656	0.3675	0.18746	0.1413	0.046417	0.31706	0.047763	0.037321	0.037175	0.33454	0.14987	0.27762	0.38525	0.11913	0.17006	0.26729	0.037226								0.21815			0.26832	0.22646	0.25722	0.32217		0.047783	0.23646	0.39278
13.017	0.26656	0.18682	0.35943	0.19411	0.1408	0.12882	0.31631	0.048971	0.037482	0.034483	0.2642	0.15792	0.33626	0.37876	0.12025	0.17941	0.26934	0.035511								0.22324			0.30227	0.26539	0.25805	0.33267		0.076096	0.26093	0.3837
13.517	0.25744	0.18019	0.35156	0.19148	0.13651	0.094807	0.32909	0.049189	0.035354	0.039481	0.38878	0.12292	0.29054	0.39094	0.1404	0.18316	0.26801	0.03856								0.2326			0.27633	0.21403	0.22575	0.34222		0.079879	0.27037	0.42066
14.017	0.28483	0.16456	0.3925	0.20399	0.14791	0.099836	0.33357	0.055944	0.030202	0.035014	0.2739	0.17711	0.35555	0.40082	0.13123	0.19145	0.29724	0.035479								0.21975			0.29647	0.23916	0.25618	0.32397		0.12133	0.28703	0.44104
14.517	0.29772	0.16585	0.38131	0.20516	0.14585	0.16636	0.31133	0.050019	0.031791	0.035592	0.33272	0.12233	0.31369	0.36395	0.13131	0.1992	0.30388	0.038998								0.23711			0.27701	0.23573	0.24052	0.32272		0.086001	0.27784	0.41654
15.017	0.30009	0.20057	0.38487	0.2035	0.1536	0.12692	0.33475	0.047168	0.035663	0.030498	0.21364	0.19232	0.38169	0.28803	0.15906	0.18929	0.27721	0.038005								0.19862			0.28999	0.22579	0.2565	0.36608		0.087236	0.26588	0.42571

## Sheet: Fig 1g
Time since photobleach (min)	CDK6-p16 D84N
-0.06667	1.007	0.9914	1	1.022	1.0151	1.0227	1.038	1.0371	1.0197	1	1.0381	0.99976	0.96954	0.96257	1.039	1.0227	0.98472	1.0366	1	1.012	1.0011	1	1
-0.05	0.82751	1.0246	1.0204	1.0213	1.0214	0.95446	1.0092	0.93647	1.0511	1.0517	1	1	0.99577	1	1.0355	1	1.026	1	0.98397	1.0006	0.97563	1.0645	1.0843
-0.03333	1.0235	1.0232	0.9891	1	0.97058	0.9956	0.95492	1	1	0.96168	1.0052	1.0433	1.0427	0.97371	0.96212	1.0076	1.0553	1.0272	1.0219	1	1	0.92144	1.0225
-0.01667	1	1	1.0032	0.98537	0.99315	1	1	1.0093	0.98365	0.95607	0.97386	1.054	1	1.0575	1	0.94169	1	0.99567	1.0358	0.98409	0.99241	0.99464	0.99568
0	0.98667	0.90779	0.97941	0.51417	1	1.014	0.9873	0.96224	0.96496	1.0205	0.99061	0.99359	1.0096	1.0157	0.98876	0.99877	0.95109	0.93191	0.96002	0.99301	1.0203	1.0102	0.99041
0.016667	0	0	0	0	0	0	0	0	0	0	0	0	0	0	0	0	0	0	0	0	0	0	0
0.033333	0.070128	0.081174	0.18439	0.072727	0.17943	0.088245	0.12684	0.11711	0.12223	0.11017	0.056516	0.061795	0.078218	0.030851	0.090575	0.20752	0.14093	0.085494	0.080887	0.13397	0.073243	0.095858	0.061288
0.05	0.11938	0.14498	0.2186	0.11266	0.21651	0.11164	0.1874	0.15302	0.18131	0.14305	0.048407	0.098613	0.13675	0.063338	0.13272	0.32723	0.17662	0.16699	0.136	0.20572	0.12437	0.14923	0.11464
0.066667	0.15876	0.20704	0.24452	0.14306	0.31834	0.16699	0.214	0.25819	0.24034	0.20369	0.13126	0.13907	0.18534	0.068171	0.2198	0.35168	0.19939	0.19271	0.17279	0.28102	0.15763	0.15795	0.13457
0.083333	0.19104	0.23988	0.29337	0.16991	0.33632	0.18671	0.25148	0.25775	0.25726	0.21527	0.16499	0.16953	0.21586	0.11188	0.23086	0.41712	0.24392	0.22226	0.22366	0.31043	0.16263	0.19983	0.15605
0.1	0.20458	0.2427	0.34848	0.20311	0.35549	0.21988	0.28421	0.2827	0.3065	0.26834	0.18888	0.19129	0.23404	0.073777	0.26187	0.43764	0.27996	0.27616	0.23488	0.35478	0.19987	0.24382	0.18758
0.11667	0.2517	0.33766	0.39391	0.23486	0.36745	0.25213	0.31327	0.32813	0.33381	0.3137	0.22095	0.21822	0.27404	0.1432	0.25107	0.47482	0.32109	0.29897	0.24022	0.36877	0.23859	0.27141	0.19701
0.13333	0.27378	0.33327	0.38881	0.054128	0.41593	0.26606	0.37324	0.37336	0.33334	0.35619	0.23425	0.21807	0.31963	0.16824	0.24418	0.49613	0.35764	0.33753	0.27435	0.40472	0.27448	0.27444	0.24418
0.15	0.28134	0.34657	0.41528	0.28276	0.31245	0.26546	0.37329	0.3761	0.36465	0.3251	0.26976	0.25098	0.33978	0.18763	0.31031	0.47759	0.3247	0.30767	0.26689	0.40044	0.3189	0.31689	0.27527
0.16667	0.31878	0.38565	0.44054	0.29807	0.40568	0.30466	0.42006	0.39465	0.39528	0.36846	0.29221	0.26991	0.29751	0.20359	0.3252	0.55051	0.34351	0.3828	0.32877	0.43711	0.3085	0.3177	0.27962
0.18333	0.34059	0.39595	0.43666	0.32241	0.43395	0.3376	0.45271	0.4039	0.41208	0.39535	0.32313	0.29869	0.37744	0.24751	0.38778	0.55128	0.43218	0.35917	0.35346	0.46699	0.32597	0.37774	0.3376
0.2	0.35819	0.46891	0.49529	0.34499	0.47918	0.36114	0.45195	0.44592	0.40718	0.40575	0.32008	0.32518	0.39972	0.2535	0.39063	0.57145	0.39909	0.38562	0.35174	0.45859	0.38253	0.38241	0.303
0.21667	0.36988	0.45797	0.47989	0.35832	0.46752	0.36446	0.4682	0.51142	0.42995	0.40723	0.35184	0.32084	0.39952	0.25594	0.39193	0.57804	0.44293	0.41848	0.38615	0.4799	0.38754	0.39311	0.31726
0.23333	0.38948	0.43416	0.54674	0.3793	0.47252	0.38561	0.52808	0.52192	0.44602	0.42111	0.37213	0.36441	0.44174	0.31724	0.41062	0.57728	0.42106	0.43229	0.38881	0.53435	0.38012	0.41326	0.34805
0.25	0.39748	0.46035	0.55251	0.3872	0.48264	0.43456	0.5297	0.50508	0.47378	0.43652	0.39702	0.3637	0.46127	0.30999	0.39659	0.58858	0.47565	0.45955	0.40794	0.47401	0.39481	0.41962	0.37862
0.26667	0.41324	0.54009	0.55381	0.21774	0.50522	0.45486	0.55166	0.56087	0.4937	0.45966	0.40952	0.3709	0.48867	0.32928	0.41182	0.62282	0.51665	0.44177	0.43138	0.50694	0.3246	0.46217	0.40246
0.28333	0.42098	0.51498	0.55579	0.38703	0.45695	0.46748	0.54735	0.53686	0.49248	0.46673	0.42828	0.4111	0.47185	0.36813	0.43471	0.60855	0.49405	0.45042	0.43967	0.54139	0.45104	0.46105	0.42976
0.3	0.43378	0.56194	0.58543	0.44648	0.58216	0.48128	0.5582	0.59486	0.5181	0.49399	0.44268	0.4399	0.48597	0.34271	0.43572	0.61531	0.48726	0.49623	0.43648	0.55089	0.47834	0.4774	0.43172
0.31667	0.47394	0.55052	0.57847	0.44428	0.53599	0.51718	0.62955	0.61113	0.53623	0.52509	0.47633	0.45178	0.51382	0.37582	0.45314	0.69609	0.54525	0.51214	0.46211	0.55931	0.471	0.48138	0.51974
0.33333	0.48461	0.56933	0.63179	0.45631	0.57527	0.52426	0.60853	0.44171	0.51894	0.53865	0.48964	0.45743	0.53929	0.38815	0.52802	0.66948	0.58047	0.49931	0.48952	0.59242	0.51632	0.48976	0.46052
0.35	0.48411	0.60821	0.63584	0.47536	0.58578	0.54539	0.50194	0.61171	0.54857	0.57194	0.50078	0.46214	0.51107	0.3789	0.4947	0.68185	0.55998	0.51176	0.51996	0.58036	0.49391	0.5035	0.48119
0.36667	0.50261	0.5978	0.64539	0.47084	0.5499	0.56715	0.60296	0.63356	0.57103	0.51743	0.51706	0.50829	0.50729	0.39821	0.4804	0.63929	0.54299	0.52572	0.52048	0.61489	0.49561	0.555	0.49432
0.38333	0.50255	0.60273	0.61603	0.48489	0.64493	0.55769	0.64816	0.60487	0.57923	0.56653	0.5072	0.51379	0.52922	0.39567	0.49585	0.68451	0.56187	0.55388	0.54155	0.63159	0.50666	0.54244	0.50918
0.4	0.51615	0.60357	0.6992	0.37682	0.6145	0.595	0.67265	0.63189	0.5845	0.60127	0.52579	0.50996	0.56612	0.44025	0.50568	0.72005	0.56951	0.57525	0.54049	0.59929	0.50715	0.56533	0.50455
0.41667	0.53547	0.62331	0.66637	0.52304	0.51664	0.57752	0.68701	0.62169	0.60751	0.63328	0.53161	0.47321	0.57115	0.44408	0.5806	0.72974	0.57491	0.54506	0.55641	0.63962	0.55644	0.56569	0.49921
0.43333	0.56537	0.65524	0.68227	0.51313	0.66848	0.61814	0.74568	0.69869	0.63278	0.66386	0.44834	0.5099	0.63277	0.45437	0.44857	0.73676	0.5775	0.53166	0.56605	0.61528	0.56891	0.55078	0.54061
0.45	0.54666	0.6608	0.6875	0.51749	0.65335	0.64164	0.70735	0.6564	0.58897	0.59635	0.56733	0.50828	0.62256	0.46818	0.56829	0.71427	0.61948	0.57608	0.57892	0.60801	0.56927	0.6027	0.59499
0.46667	0.5727	0.6333	0.69935	0.54006	0.657	0.64336	0.7715	0.63381	0.65241	0.68398	0.57029	0.5497	0.63394	0.47515	0.55454	0.72099	0.69802	0.61988	0.59439	0.66616	0.56794	0.59717	0.5801
0.48333	0.55639	0.68436	0.72994	0.56169	0.65335	0.6383	0.57998	0.70659	0.63639	0.62621	0.60322	0.56732	0.62035	0.49892	0.58526	0.73048	0.67429	0.60455	0.59749	0.69186	0.60577	0.59145	0.5673
0.5	0.58024	0.66718	0.73082	0.57329	0.7052	0.65697	0.73596	0.73309	0.65823	0.67229	0.58602	0.57179	0.63562	0.56054	0.54042	0.71879	0.60394	0.62058	0.57272	0.70258	0.6294	0.59862	0.58811
0.51667	0.58602	0.67037	0.71492	0.60097	0.69615	0.65934	0.7335	0.74848	0.67847	0.65291	0.563	0.54602	0.6656	0.51406	0.57887	0.76377	0.67181	0.62255	0.62405	0.68218	0.64253	0.62127	0.63538
0.6	0.6527	0.77545	0.77836	0.63408	0.7696	0.71837	0.80966	0.76999	0.75909	0.73483	0.63968	0.60188	0.73535	0.58157	0.70413	0.75324	0.70806	0.72363	0.69279	0.71391	0.66543	0.67018	0.6536
0.68333	0.67577	0.79375	0.84029	0.68085	0.80121	0.77559	0.81754	0.78781	0.78356	0.7158	0.66889	0.70482	0.66743	0.62328	0.66467	0.81624	0.76476	0.71933	0.73516	0.74922	0.63167	0.69871	0.68312
0.76667	0.72383	0.82228	0.83138	0.70928	0.85028	0.80967	0.78032	0.84465	0.83285	0.75562	0.72008	0.76902	0.74808	0.64356	0.63074	0.83589	0.72383	0.81993	0.73881	0.80589	0.77116	0.72752	0.73255
0.85	0.74026	0.84944	0.8582	0.74274	0.82452	0.86439	0.8829	0.83173	0.84728	0.77179	0.75096	0.73767	0.78545	0.6761	0.73274	0.85505	0.81246	0.85577	0.7529	0.78047	0.77601	0.77172	0.83985
0.93333	0.74715	0.90834	0.87566	0.7512	0.85022	0.88386	0.93118	0.89219	0.87487	0.79961	0.76343	0.8101	0.88316	0.71277	0.71224	0.89087	0.86203	0.78027	0.77257	0.84577	0.56072	0.78877	0.82429
1.0167	0.79406	0.90136	0.88385	0.81069	0.83485	0.91294	0.91464	0.91566	0.95529	0.81869	0.7815	0.83656	0.82508	0.74963	0.78754	0.93323	0.83519	0.83565	0.82337	0.80915	0.8148	0.86362	0.84237
1.1	0.83421	0.90134	0.85323	0.83054	0.8793	0.90189	0.9649	0.85812	0.90369	0.87666	0.82266	0.84206	0.8817	0.83645	0.83488	0.91684	0.86868	0.86397	0.83491	0.8954	0.82314	0.86532	0.8619
1.1833	0.8343	0.88986	0.89532	0.8699	0.89139	0.92827	0.91836	0.93113	0.97725	0.85531	0.80015	0.83429	0.8936	0.87088	0.76414	0.97133	0.95254	0.83955	0.86491	0.88729	0.84644	0.85452	0.84286
1.2667	0.83784	0.90619	0.8713	0.91927	0.94478	0.96362	0.92929	0.92718	0.98812	0.8544	0.84353	0.91021	0.91408	0.84956	0.81571	0.95961	0.85217	0.9354	0.8726	0.90388	0.85269	0.9368	0.8904
1.35	0.86048	0.94233	0.91824	0.90956	0.89783	0.97349	0.98906	0.94949	0.99224	0.85106	0.87006	0.86288	0.88706	0.91763	0.92521	0.99912	0.89778	0.80886	0.90003	0.86485	0.8446	0.85859	0.90679
1.4333	0.81371	0.94618	0.9507	0.91747	0.95355	1.0048	1.037	0.97216	1.0012	0.89102	0.87	0.86434	0.92891	0.92269	0.86119	0.97925	0.91384	0.87784	0.94719	0.87874	0.82617	0.91958	0.95947
1.5167	0.59565	0.95798	0.9627	0.87624	0.97627	0.96472	1.0382	0.92163	0.99071	0.92147	0.88118	0.91105	0.99562	0.8682	0.89562	0.95572	0.97202	0.93678	0.92947	0.89187	0.85336	0.91829	1.0248
1.6	0.79982	0.94821	0.96825	0.91708	0.92071	0.98008	1.0411	0.9738	1.0233	0.92125	0.91296	0.95142	0.94048	0.90517	0.9062	0.98344	0.91513	0.99138	0.98484	0.90707	0.62104	0.89344	0.96362
1.6833	0.82747	0.90145	0.92944	0.91877	0.91245	0.99912	1.0151	0.97725	1.0058	0.91657	0.90674	0.91487	0.96925	0.87504	0.90732	1.0147	1.0202	0.9379	0.93559	0.94847	0.8457	0.94498	0.89281
1.7667	0.84217	0.91301	0.909	0.97643	1.0008	1.006	0.97885	0.95624	1.0054	0.94606	0.90912	0.90496	0.94396	0.89866	0.87272	1.0444	0.96504	0.92762	0.92447	0.90813	0.86643	0.95382	0.97205
1.85	0.84094	0.95179	0.96338	0.97699	0.98248	1.0342	0.95486	0.96378	1.0061	1.021	0.91849	0.88757	0.86181	0.97755	0.90752	1.0279	0.99337	0.93277	0.98053	0.90825	0.89335	0.88967	0.91097
1.9333	0.87385	0.95798	0.94756	0.94161	0.97973	1.0057	0.98763	1.0887	1.0153	0.91298	0.91664	0.91296	0.98898	0.95037	0.89482	1.0257	0.87815	0.97462	0.99875	0.91094	0.84974	0.92735	0.99329
2.0167	0.89436	0.96297	0.96361	0.92916	1.0355	1.0614	1.0161	0.96199	1.001	0.84014	0.92126	0.90427	0.91761	1.0064	0.91024	0.99715	0.9548	1.0352	0.9083	0.90644	0.88019	0.93969	0.93826
2.5167	0.9113	1.0157	0.99101	1.022	1.0092	1.0386	0.96614	1.0314	1.0038	0.96304	0.88465	0.93678	0.93999	0.97442	0.88548	1.0278	1.0459	0.95592	0.97441	0.95732	0.86746	1.0092	1.0121
3.0167	0.86273	1.0223	0.82162	0.96441	1.011	1.0693	1.049	0.9593	1.0367	0.91051	0.93725	0.96185	1.007	1.0145	1.0271	1.0171	0.98476	1.0096	0.96526	0.93357	0.88179	0.99543	0.98088
3.5167	0.85139	1.0606	0.92443	1.002	1.1258	1.097	1.0566	1.0627	0.98507	0.95452	1.0433	0.88115	0.9957	1.1045	1.0669	1.0258	0.95265	0.98977	0.9427	0.92643	0.92411	1.0818	1.0685
4.0167	0.82836	0.96202	0.84383	0.97984	1.0764	1.046	1.0816	1.0022	1.0469	0.96679	0.85789	0.93417	1.0457	1.1058	1.0364	1.0181	0.93562	1.0715	0.95891	0.99481	0.90054	0.96351	1.0774
4.5167	0.84017	0.98816	0.88084	1.0159	1.0766	1.067	1.0444	1.0367	1.0617	0.9949	0.94241	0.9287	1.0189	1.0934	1.0191	0.99455	0.91894	0.97091	0.96687	0.92476	0.87919	1.0694	1.1243
5.0167	0.83029	1.0329	0.81528	1.0206	1.1021	1.0281	1.0716	0.98829	1.0047	0.94319	0.94442	0.91793	1.047	1.0901	1.05	1.0599	0.98662	0.9551	0.9657	0.96974	0.87325	1.0076	1.0281
5.5167	0.86954	0.96601	0.73684	1.0454	1.1139	1.0896	1.0239	0.97129
6.0167	0.85213	0.98061	0.79807	1.0202	1.1225	1.0962	1.0082	1.0235
6.5167	0.85055	0.9786	0.84863	1.0433	1.1391	1.0728	1.0484	1.0411
7.0167	0.88798	1.0505	0.80651	1.0945	1.0879	1.0493	0.974	1.0195
7.5167	0.84817	1.0465	0.83225	1.0855	0.69406	1.0768	1.0261	1.0504
8.0167	0.81871	1.0739	0.80916	1.0633	1.0666	1.0718	1.0269	1.0326
8.5167	0.80556	1.0498	0.86867	0.99329	1.1139	1.0735	1.0356	1.0039
9.0167	0.80435	0.98862	0.85379	1.0127	1.0463	1.0229	1.0042	1.0211
9.5167	0.83517	1.0852	0.84141	0.98045	1.0165	1.0642	0.99395	0.9621
10.017	0.84573	1.0647	0.81983	0.99933	1.089	1.0361	0.9992	0.99212
10.517	0.81624	1.0548	0.81101	0.63239	1.0598	1.038	1.0786	1.0055
11.017	0.73366	1.1032	0.83376	1.0083	1.0578	1.0499	0.99412	0.94358
11.517	0.81227	1.0295	0.86482	1.0107	1.0843	1.0914	1.0296
12.017	0.77301	1.0281	0.8495	0.9812	1.1142	1.0648	0.99116
12.517	0.80827	1.0864	0.85097	0.58019	1.1324	1.0768	1.0023
13.017	0.7907	0.96249	0.87097	0.99971	0.74007	1.0572	1.0194
13.517	0.75849	1.046	0.83348	1.0667	1.0237	1.0485	0.99808
14.017	0.73964	1.0612	0.85065	1.0759	1.073	1.0701	0.99548
14.517	0.74709	1.0301	0.84148	1.0228	1.0569	1.0604	1.0128
15.017	0.78148	1.0781	0.84941	0.99063	1.083	1.0378	0.9642

## Sheet: Fig 2b
Time (min)	CDK4-D1-sip21p27																										CDK6-D1-sip21p27
-0.0666667	1	0.994689	1	1.00201	0.99762	0.991518	0.95766	1.02572	0.975846	1	1.04433	1.04063	1.00667	1	0.975846	1.1199	1.00967	0.996044	0.938527	0.959661	1.0035	0.989277	0.974174	1.01515	1	0.993255	1.03386	0.999165	1.02124	0.968602	1.06585	0.979758	1	0.984903	1	1.06364	0.983456	0.992094	0.999619	1
-0.05	0.993732	1.02412	0.984383	0.994231	1	1.00002	1.00949	0.985268	1	0.931215	1	1.03545	1.00165	1.03539	1	0.978761	0.995769	1.06209	0.972413	1.00912	0.972722	0.973332	0.992475	1.00149	0.991598	1.01974	1	1	1.01027	0.980718	1	0.946947	1.01669	0.962285	0.998551	1	0.917696	0.997909	0.994492	0.970535
-0.0333333	1.0195	1	0.990489	1	0.984509	1.0199	1	0.988949	0.999922	1.01162	0.994496	0.998063	1	0.984622	0.999922	1	1	0.999793	1.00062	1	0.983369	1	1	0.94093	0.98835	1	0.96008	0.989649	0.963885	1.01252	0.97234	1.0291	0.931891	1	1.03958	1.02422	1	1.03753	1	0.99497
-0.0166667	0.995929	0.982851	1.03806	0.968542	1.00584	0.971443	0.987847	1	1.00821	0.977902	0.997275	0.978204	0.972303	1.02432	1.00821	0.994175	1.08732	1	1	1.0089	1.0063	1.00527	1.02373	0.943141	1.03782	1.03951	0.991055	1.00609	1	1.01163	0.966255	1.01933	1.0264	1.01258	0.998556	0.982417	1.05577	1.03263	1.00699	1.01257
0	1.02902	1.00428	1.0265	1.02553	1.00403	1	1.02343	1.03497	1.02353	1.0022	1.0048	1	0.995172	0.980196	1.02353	1.02062	0.98691	1.01402	1.03777	0.976807	1	1.00115	1.00489	1	1.01088	0.980386	1.01114	1.02686	0.999099	1	1.02624	1	0.986078	1.0564	1.03555	0.976168	1.00754	1	1.00396	1.01265
0.0166667	0	0	0	0	0	0	0	0	0	0	0	0	0	0	0	0	0	0	0	0	0	0	0	0	0	0	0	0	0	0	0	0	0	0	0	0	0	0	0	0
0.0333333	0.088612	0.147445	0.169204	0.12714	0.0832873	0.142735	0.186451	0.0678208	0.198663	0.147864	0.110253	0.128173	0.10281	0.22055	0.198663	0.121943	0.108859	0.160007	0.0647665	0.105583	0.223363	0.0854743	0.106147	0.0460369	0.107619	0.128752	0.150073	0.11516	0.0378761	0.114465	0.119718	0.13002	0.0587274	0.12243	0.0531627	0.233218	0.0482438	0.0967793	0.0807753	0.234745
0.05	0.135585	0.235554	0.220531	0.212918	0.11868	0.217126	0.257674	0.105943	0.27416	0.201528	0.19313	0.196063	0.204501	0.21574	0.27416	0.167459	0.206164	0.263009	0.120225	0.175925	0.338981	0.137903	0.208346	0.149947	0.137274	0.187656	0.228745	0.188431	0.0713464	0.218067	0.220571	0.258412	0.150464	0.189201	0.0864939	0.331105	0.0760939	0.162765	0.129831	0.284658
0.0666667	0.179098	0.288318	0.266992	0.240207	0.151323	0.271914	0.292412	0.148492	0.327356	0.289456	0.233297	0.216142	0.21288	0.335863	0.327356	0.234324	0.212512	0.29225	0.15004	0.20402	0.374164	0.174216	0.243253	0.295669	0.194233	0.228342	0.297192	0.222875	0.0884417	0.256544	0.227724	0.259449	0.200484	0.217077	0.100017	0.422241	0.128957	0.191523	0.177729	0.341501
0.0833333	0.189661	0.325969	0.305037	0.27569	0.148062	0.314488	0.325791	0.162514	0.381662	0.319449	0.229033	0.250616	0.227507	0.358892	0.381662	0.251747	0.272196	0.347641	0.159071	0.258413	0.434822	0.194667	0.290914	0.258454	0.292919	0.284796	0.284884	0.247323	0.106998	0.289919	0.283812	0.281605	0.242848	0.255004	0.114649	0.462158	0.152086	0.231798	0.182426	0.398157
0.1	0.242445	0.352633	0.351819	0.323332	0.19495	0.260112	0.342685	0.175574	0.388093	0.358093	0.285414	0.268589	0.237155	0.380644	0.388093	0.270852	0.294036	0.373261	0.173488	0.277012	0.431373	0.23943	0.299019	0.318186	0.270819	0.288525	0.331552	0.288259	0.135467	0.316325	0.31281	0.385318	0.326447	0.29132	0.131806	0.478618	0.155464	0.240868	0.204027	0.44179
0.116667	0.243409	0.354185	0.346008	0.329229	0.180717	0.314981	0.364613	0.169167	0.403097	0.356549	0.322118	0.295261	0.282294	0.369053	0.403097	0.30899	0.323245	0.352588	0.17817	0.255208	0.437668	0.249628	0.32301	0.298027	0.27565	0.320108	0.372347	0.322241	0.0960753	0.318467	0.351524	0.320785	0.284731	0.276434	0.156721	0.538499	0.172354	0.305968	0.213739	0.460712
0.133333	0.247837	0.380411	0.365923	0.346183	0.225363	0.376559	0.348665	0.200084	0.433545	0.389528	0.34582	0.336336	0.265377	0.440392	0.433545	0.316159	0.338503	0.384489	0.188002	0.305893	0.500855	0.222933	0.343289	0.317236	0.288955	0.327989	0.409746	0.343354	0.129943	0.335062	0.366756	0.401083	0.326216	0.315632	0.16236	0.529408	0.236524	0.290781	0.238289	0.457232
0.15	0.249856	0.374507	0.353046	0.363509	0.209823	0.375893	0.380949	0.19829	0.420202	0.407608	0.339762	0.33677	0.298923	0.416537	0.420202	0.324331	0.356084	0.402904	0.201893	0.342406	0.524843	0.245123	0.358829	0.364253	0.339561	0.32819	0.411644	0.35469	0.146054	0.325736	0.393983	0.353059	0.255704	0.378948	0.165639	0.592838	0.205876	0.306374	0.245177	0.458064
0.166667	0.263547	0.41074	0.378502	0.368278	0.208983	0.387666	0.426135	0.206535	0.444124	0.450113	0.343774	0.328559	0.313643	0.442775	0.444124	0.33104	0.38757	0.44139	0.224995	0.362231	0.52683	0.282915	0.363461	0.357871	0.330204	0.346746	0.46061	0.34639	0.146696	0.350711	0.383376	0.38711	0.411929	0.362513	0.168145	0.5684	0.225872	0.360032	0.263277	0.508092
0.183333	0.288326	0.386731	0.381983	0.385922	0.28179	0.402832	0.438053	0.212722	0.456034	0.446616	0.351943	0.33011	0.318494	0.464551	0.456034	0.40211	0.392785	0.466916	0.200207	0.375573	0.584263	0.297213	0.395026	0.385807	0.351986	0.344875	0.447858	0.363916	0.159632	0.384883	0.397093	0.417612	0.408567	0.406224	0.176763	0.586905	0.195806	0.339323	0.25441	0.520118
0.2	0.291256	0.43254	0.391452	0.399079	0.266104	0.401218	0.435996	0.229263	0.467366	0.494232	0.337715	0.353902	0.334255	0.429013	0.467366	0.392223	0.398633	0.465485	0.212188	0.313387	0.55241	0.303726	0.40151	0.454686	0.355208	0.334927	0.507882	0.345384	0.177575	0.364904	0.429492	0.43191	0.31991	0.38846	0.182201	0.650163	0.241268	0.341132	0.261463	0.506213
0.216667	0.28622	0.410916	0.419232	0.428832	0.245412	0.405985	0.460127	0.257279	0.463655	0.474025	0.381464	0.370878	0.332964	0.447921	0.463655	0.397577	0.414107	0.487687	0.251285	0.397057	0.542944	0.332575	0.405913	0.413082	0.426902	0.387589	0.508338	0.381118	0.173615	0.386457	0.444474	0.438814	0.384884	0.354642	0.210214	0.626256	0.224769	0.362177	0.261791	0.487574
0.233333	0.318536	0.444683	0.391917	0.415911	0.279351	0.422332	0.466833	0.208299	0.496342	0.467935	0.41484	0.382963	0.358865	0.425443	0.496342	0.400278	0.394647	0.484953	0.23312	0.387195	0.576663	0.319446	0.426775	0.42297	0.40542	0.403227	0.500182	0.377788	0.187527	0.406506	0.440974	0.452809	0.465598	0.395404	0.212602	0.649392	0.267963	0.385575	0.282063	0.520457
0.25	0.310236	0.407217	0.380099	0.447446	0.255253	0.462142	0.468092	0.239581	0.515446	0.473064	0.361098	0.388797	0.319336	0.494732	0.515446	0.393919	0.420564	0.524335	0.259782	0.371358	0.556944	0.351178	0.433097	0.42169	0.403918	0.38885	0.506911	0.383985	0.193036	0.380805	0.493717	0.536162	0.382329	0.40507	0.20728	0.683381	0.270473	0.360799	0.283596	0.533948
0.266667	0.323389	0.444021	0.392659	0.460692	0.303211	0.455529	0.469611	0.258217	0.479924	0.511708	0.405274	0.372557	0.351352	0.477165	0.479924	0.422343	0.413215	0.478174	0.255683	0.366193	0.569976	0.328354	0.429202	0.437924	0.394002	0.369631	0.544279	0.415706	0.166157	0.428759	0.448263	0.575779	0.465232	0.421224	0.205315	0.650746	0.287919	0.385946	0.276639	0.546042
0.283333	0.332312	0.434101	0.418004	0.435386	0.268075	0.463534	0.439436	0.267336	0.515638	0.524133	0.403766	0.412856	0.315057	0.4814	0.515638	0.460681	0.437535	0.488133	0.253177	0.456366	0.641181	0.305251	0.423615	0.419354	0.415503	0.431522	0.506491	0.426093	0.200688	0.413092	0.486765	0.505448	0.369596	0.406068	0.220339	0.691495	0.281787	0.371784	0.298543	0.551764
0.3	0.330781	0.433311	0.40038	0.459845	0.317099	0.481133	0.492546	0.269798	0.519341	0.518384	0.415547	0.37856	0.349794	0.433733	0.519341	0.45851	0.478148	0.521014	0.258502	0.40613	0.632136	0.361632	0.449996	0.479488	0.453331	0.412311	0.54397	0.392827	0.189046	0.44448	0.513748	0.460509	0.501511	0.42397	0.209446	0.646546	0.274824	0.400251	0.288645	0.559672
0.316667	0.359874	0.433585	0.413687	0.471507	0.28439	0.471882	0.515836	0.266692	0.520435	0.53537	0.431848	0.407537	0.359555	0.560004	0.520435	0.450935	0.46411	0.518985	0.275121	0.399526	0.591015	0.314993	0.474862	0.440537	0.391208	0.426868	0.550028	0.449634	0.207513	0.440189	0.527794	0.543462	0.41736	0.477022	0.239565	0.676718	0.304414	0.409607	0.314132	0.518569
0.333333	0.32886	0.45744	0.406388	0.458266	0.266867	0.471044	0.471302	0.253752	0.533985	0.530596	0.445499	0.435153	0.340303	0.486342	0.533985	0.455914	0.490386	0.494862	0.265869	0.434899	0.591759	0.359501	0.505566	0.44044	0.461448	0.432221	0.601339	0.43858	0.202481	0.423438	0.536899	0.510173	0.392037	0.49558	0.233156	0.675922	0.269064	0.395025	0.2983	0.55779
0.35	0.358955	0.424862	0.414856	0.460971	0.30701	0.450107	0.495765	0.307116	0.531113	0.545799	0.426408	0.413588	0.389769	0.491338	0.531113	0.427816	0.448358	0.504593	0.282808	0.465137	0.614227	0.387461	0.467386	0.46487	0.482516	0.43991	0.567899	0.433387	0.213328	0.452564	0.522463	0.503452	0.392264	0.476329	0.242049	0.693026	0.290651	0.410041	0.310339	0.586222
0.366667	0.386274	0.449524	0.416952	0.444791	0.328336	0.471976	0.523866	0.287457	0.58255	0.532567	0.425671	0.42417	0.378475	0.556905	0.58255	0.47155	0.475042	0.51284	0.259956	0.452782	0.643464	0.382404	0.489585	0.464732	0.412737	0.444269	0.583173	0.419791	0.222962	0.446817	0.578732	0.513366	0.492669	0.498767	0.244914	0.714635	0.298016	0.441128	0.316608	0.566468
0.383333	0.335816	0.453301	0.401211	0.471612	0.3097	0.505478	0.533023	0.314516	0.507434	0.538734	0.461682	0.460813	0.361239	0.533657	0.507434	0.448906	0.464399	0.525321	0.278164	0.48363	0.606934	0.413341	0.464903	0.52583	0.474649	0.494278	0.569803	0.440068	0.207529	0.461594	0.576717	0.536932	0.52451	0.510265	0.245532	0.695018	0.317037	0.459706	0.332559	0.622713
0.4	0.403136	0.463161	0.418548	0.479988	0.323237	0.494077	0.488348	0.274135	0.506312	0.556732	0.463484	0.422076	0.366526	0.575268	0.506312	0.450527	0.477892	0.494614	0.27331	0.453764	0.669988	0.347011	0.483089	0.486461	0.467689	0.474851	0.587841	0.463569	0.249398	0.483602	0.589319	0.557258	0.460979	0.497124	0.23998	0.7256	0.311374	0.457772	0.327418	0.614405
0.416667	0.39591	0.459522	0.416714	0.474581	0.269255	0.510878	0.527763	0.29871	0.554392	0.575036	0.499858	0.420025	0.383786	0.502746	0.554392	0.468316	0.512793	0.538429	0.287834	0.517468	0.691062	0.370664	0.50512	0.487802	0.484743	0.496268	0.586115	0.442875	0.213774	0.493648	0.570854	0.557601	0.432601	0.50578	0.272195	0.709874	0.334525	0.466125	0.333677	0.582075
0.433333	0.364102	0.466634	0.435028	0.48223	0.329671	0.464765	0.523383	0.326889	0.549142	0.552165	0.437584	0.459876	0.396173	0.478578	0.549142	0.464009	0.45047	0.511646	0.280086	0.483822	0.638919	0.414562	0.498237	0.443678	0.464388	0.516379	0.608398	0.461747	0.23678	0.488512	0.588548	0.612257	0.468814	0.451735	0.257358	0.711267	0.369309	0.452604	0.342303	0.567857
0.45	0.375836	0.467128	0.438797	0.495217	0.329928	0.482864	0.537265	0.324769	0.595441	0.545819	0.440796	0.423254	0.393791	0.528659	0.595441	0.503338	0.526716	0.531067	0.298647	0.486232	0.64876	0.39082	0.508064	0.46527	0.513282	0.452651	0.585176	0.452708	0.258259	0.466116	0.608835	0.525727	0.522994	0.476882	0.256423	0.696739	0.289089	0.451581	0.35525	0.591752
0.466667	0.396111	0.472463	0.446608	0.500614	0.333117	0.548143	0.5776	0.310753	0.568483	0.597289	0.426176	0.450178	0.377592	0.524923	0.568483	0.463084	0.518172	0.531858	0.309062	0.492906	0.657018	0.405301	0.529155	0.524064	0.50691	0.520553	0.611915	0.44942	0.242547	0.476222	0.591357	0.629465	0.42248	0.532953	0.269894	0.72083	0.32788	0.467013	0.349281	0.582431
0.483333	0.399065	0.493336	0.454585	0.511463	0.342216	0.544923	0.51729	0.316255	0.545601	0.552694	0.473785	0.457938	0.419202	0.53132	0.545601	0.474077	0.509989	0.538524	0.278765	0.512137	0.653057	0.427146	0.531321	0.536391	0.503991	0.501568	0.603585	0.484087	0.270176	0.498411	0.579596	0.63105	0.478199	0.517471	0.262846	0.758914	0.330102	0.4763	0.353349	0.608844
0.5	0.401075	0.479443	0.428572	0.501232	0.334041	0.506622	0.578954	0.300575	0.564676	0.570962	0.443807	0.457712	0.424646	0.591509	0.564676	0.526897	0.561859	0.546981	0.322095	0.536835	0.677272	0.387614	0.517817	0.557633	0.507724	0.504686	0.606893	0.461383	0.245108	0.504684	0.612923	0.595521	0.488284	0.509505	0.257928	0.747469	0.3364	0.525012	0.350251	0.620861
0.516667	0.428247	0.485921	0.450991	0.502815	0.35028	0.450542	0.567152	0.276914	0.581313	0.607812	0.480357	0.461542	0.401768	0.542395	0.581313	0.468538	0.550391	0.557622	0.282884	0.54475	0.671723	0.416192	0.524346	0.510905	0.5084	0.52019	0.64696	0.470172	0.283838	0.535987	0.582171	0.660508	0.492126	0.524782	0.265401	0.713588	0.345483	0.490385	0.361975	0.614759
0.6	0.451122	0.504775	0.47474	0.532073	0.346997	0.531978	0.586823	0.33	0.605732	0.641828	0.526954	0.43398	0.443317	0.530558	0.605732	0.497065	0.594256	0.514277	0.301175	0.545515	0.707234	0.458257	0.567293	0.51771	0.576124	0.510475	0.647853	0.500737	0.265058	0.538832	0.633587	0.666322	0.520893	0.556277	0.293137	0.796766	0.407378	0.517294	0.384801	0.595048
0.683333	0.440936	0.533154	0.447252	0.552353	0.360722	0.567234	0.610404	0.372543	0.622354	0.678386	0.528481	0.457203	0.448387	0.586726	0.622354	0.476152	0.565972	0.573379	0.324527	0.586968	0.744676	0.441444	0.555345	0.584677	0.53986	0.564891	0.660211	0.565597	0.30112	0.544404	0.664216	0.742219	0.585727	0.58581	0.306604	0.789221	0.353595	0.503618	0.401749	0.602035
0.766667	0.495144	0.546287	0.437056	0.566487	0.413969	0.568745	0.606331	0.408155	0.608338	0.671152	0.555337	0.474106	0.418545	0.636546	0.608338	0.55418	0.570444	0.590115	0.32826	0.552225	0.731239	0.468391	0.601222	0.603513	0.601922	0.560722	0.689241	0.547605	0.266224	0.613614	0.673313	0.718454	0.540247	0.613198	0.30782	0.82414	0.450941	0.556532	0.44819	0.646285
0.85	0.480399	0.54462	0.494655	0.577424	0.392233	0.537805	0.627506	0.377517	0.637676	0.685517	0.581958	0.468646	0.478024	0.617129	0.637676	0.551373	0.623775	0.633104	0.350628	0.627918	0.728765	0.473895	0.624714	0.597247	0.597355	0.571945	0.737648	0.565673	0.320203	0.612854	0.682867	0.714985	0.585995	0.628204	0.330881	0.847071	0.46411	0.593144	0.443474	0.63488
0.933333	0.482156	0.529881	0.493033	0.598983	0.423135	0.63252	0.648983	0.365346	0.628258	0.682792	0.527667	0.526416	0.486797	0.621063	0.628258	0.58669	0.625915	0.601181	0.42054	0.665931	0.761322	0.500257	0.61407	0.633537	0.544844	0.583501	0.733874	0.601627	0.305413	0.581425	0.641083	0.759407	0.631895	0.602402	0.304909	0.871057	0.460041	0.607304	0.467236	0.640261
1.01667	0.487027	0.565436	0.525121	0.599399	0.472044	0.61565	0.667718	0.380931	0.624116	0.731526	0.572326	0.498682	0.514657	0.590473	0.624116	0.57796	0.657792	0.575389	0.365798	0.624594	0.749881	0.508468	0.619704	0.614006	0.579068	0.611099	0.729335	0.620394	0.353033	0.62587	0.679241	0.795449	0.648144	0.658121	0.35857	0.855985	0.440851	0.610869	0.472716	0.693732
1.1	0.515927	0.573224	0.535986	0.589249	0.488619	0.615026	0.696229	0.405448	0.663326	0.726175	0.605786	0.518639	0.509926	0.537916	0.663326	0.642171	0.670862	0.599312	0.394562	0.651039	0.806105	0.506498	0.621317	0.58888	0.619162	0.580374	0.755624	0.559451	0.402509	0.632976	0.678778	0.806779	0.615794	0.633757	0.370217	0.862869	0.48364	0.622714	0.475389	0.689723
1.18333	0.546118	0.55729	0.538363	0.639264	0.496804	0.623664	0.696628	0.46601	0.676239	0.674549	0.681868	0.536307	0.500829	0.581829	0.676239	0.620132	0.678869	0.589207	0.373755	0.699775	0.77999	0.503282	0.640871	0.6036	0.632842	0.578207	0.768248	0.582281	0.380373	0.671633	0.764551	0.87329	0.583461	0.6553	0.371935	0.83045	0.520964	0.654139	0.488101	0.694751
1.26667	0.564042	0.578777	0.558036	0.617532	0.466481	0.643911	0.67654	0.452552	0.722184	0.747025	0.683649	0.532275	0.539148	0.724135	0.722184	0.584663	0.657619	0.645742	0.431398	0.694816	0.806083	0.59054	0.643681	0.567454	0.706835	0.618154	0.771614	0.612611	0.386042	0.652583	0.755278	0.815577	0.688155	0.632217	0.393222	0.891226	0.511799	0.698456	0.507574	0.726244
1.35	0.536337	0.627322	0.553336	0.621506	0.480937	0.629762	0.637303	0.500176	0.729727	0.720503	0.70577	0.555813	0.555555	0.741809	0.729727	0.571378	0.699431	0.622612	0.427814	0.720528	0.808792	0.510785	0.639904	0.604342	0.676647	0.5982	0.738964	0.578127	0.435663	0.695074	0.765127	0.816887	0.754344	0.727369	0.38969	0.852683	0.578622	0.67857	0.518618	0.7112
1.43333	0.562755	0.606334	0.553303	0.61853	0.507002	0.63042	0.71497	0.422444	0.704274	0.739798	0.696752	0.561006	0.523183	0.685284	0.704274	0.632988	0.723073	0.621689	0.425018	0.741059	0.79891	0.58232	0.644291	0.649702	0.679583	0.604496	0.785007	0.619067	0.450515	0.719693	0.718361	0.866851	0.659308	0.662017	0.402359	0.904659	0.606961	0.672647	0.561106	0.705823
1.51667	0.572327	0.604073	0.594849	0.658811	0.474343	0.659019	0.67945	0.516869	0.697616	0.78832	0.69523	0.544625	0.560151	0.706644	0.697616	0.606265	0.719192	0.629614	0.418274	0.799152	0.803368	0.598352	0.629225	0.608753	0.67533	0.640786	0.754842	0.574666	0.436424	0.759666	0.766618	0.873073	0.691986	0.693599	0.424418	0.906856	0.603837	0.708688	0.52059	0.740063
1.6	0.57997	0.604472	0.574405	0.643663	0.511437	0.621672	0.677384	0.511598	0.67744	0.763472	0.71058	0.579942	0.555713	0.656058	0.67744	0.636779	0.737669	0.632429	0.444892	0.792129	0.794205	0.535426	0.660628	0.706021	0.659776	0.668077	0.761352	0.600702	0.446241	0.725526	0.780144	0.846692	0.660806	0.741692	0.400227	0.946326	0.580949	0.689325	0.566037	0.717598
1.68333	0.553895	0.618265	0.583292	0.636979	0.548377	0.658901	0.771232	0.515974	0.743733	0.77109	0.701123	0.60683	0.587126	0.682265	0.743733	0.636183	0.759446	0.627611	0.423289	0.76114	0.818005	0.617718	0.666363	0.672192	0.684621	0.666358	0.795347	0.648002	0.45117	0.714389	0.775188	0.865202	0.566417	0.699271	0.425752	0.924209	0.581559	0.698242	0.582633	0.764282
1.76667	0.608736	0.609962	0.564153	0.650011	0.513233	0.660619	0.725415	0.520331	0.710087	0.720415	0.68906	0.592773	0.59231	0.709156	0.710087	0.716878	0.749725	0.65918	0.460105	0.841445	0.869395	0.60854	0.661137	0.678253	0.70163	0.673353	0.814652	0.621497	0.421609	0.761635	0.787156	0.870904	0.679511	0.789274	0.435763	0.967426	0.580546	0.71356	0.562997	0.726099
1.85	0.623603	0.672513	0.613691	0.680776	0.510699	0.683749	0.834861	0.528811	0.716875	0.756235	0.706978	0.582048	0.54412	0.740409	0.716875	0.64897	0.744077	0.687399	0.454698	0.788745	0.865152	0.60143	0.682345	0.735667	0.667319	0.730931	0.803686	0.632731	0.429577	0.774617	0.783023	0.806755	0.60686	0.722422	0.428641	0.947903	0.672527	0.7431	0.566528	0.773661
1.93333	0.627118	0.654148	0.613559	0.662095	0.568376	0.696681	0.718723	0.529179	0.678896	0.785206	0.727962	0.610125	0.58335	0.683745	0.678896	0.696975	0.736928	0.689007	0.524989	0.85521	0.890818	0.638059	0.668428	0.830374	0.723687	0.725308	0.821853	0.697592	0.47172	0.810614	0.827467	0.87435	0.741359	0.774916	0.464801	0.93227	0.653505	0.763323	0.56682	0.76874
2.01667	0.612454	0.683089	0.625	0.658393	0.594793	0.664278	0.784035	0.577912	0.714999	0.816215	0.782556	0.599031	0.588802	0.671319	0.714999	0.719537	0.783088	0.71586	0.528933	0.859596	0.868502	0.648215	0.680912	0.731362	0.746638	0.749606	0.812398	0.662468	0.45946	0.735481	0.784794	0.813998	0.696229	0.772953	0.454331	0.90444	0.649671	0.776086	0.5786	0.765316
2.51667	0.606008	0.69357	0.68859	0.669754	0.624229	0.739811	0.759463	0.597894	0.79276	0.78665	0.802404	0.647241	0.611266	0.753426	0.79276	0.711223	0.787114	0.712967	0.532266	0.911549	0.873315	0.75953	0.734262	0.720443	0.792755	0.8101	0.857617	0.696525	0.517565	0.82311	0.799084	0.95196	0.752134	0.761922	0.515524	0.952363	0.690547	0.783807	0.637753	0.785798
3.01667	0.649429	0.736509	0.690284	0.726816	0.609485	0.670393	0.822397	0.648132	0.778737	0.849573	0.759984	0.68987	0.623341	0.837193	0.778737	0.735455	0.736644	0.738725	0.529072	0.917513	0.899271	0.731711	0.734573	0.78345	0.81326	0.802008	0.812124	0.749008	0.584333	0.844739	0.835306	0.938911	0.715716	0.832998	0.508715	0.979575	0.748623	0.81678	0.636616	0.796627
3.51667	0.649569	0.7533	0.753485	0.773264	0.688367	0.765501	0.878542	0.704551	0.784522	0.898828	0.88106	0.716191	0.65555	0.690907	0.784522	0.836815	0.777632	0.755855	0.585753	0.950349	0.875759	0.765656	0.780408	0.80633	0.907546	0.855196	0.875295	0.70953	0.576412	0.844335	0.924551	0.965036	0.816813	0.934579	0.571564	1.0418	0.782519	0.805402	0.652648	0.839445
4.01667	0.662582	0.801663	0.721563	0.784245	0.715083	0.756544	0.819983	0.724719	0.813489	0.898706	0.828127	0.718154	0.657114	0.784878	0.813489	0.81652	0.763607	0.850934	0.648605	0.894736	0.943674	0.740659	0.770547	0.910994	0.819515	0.852441	0.883086	0.792509	0.630452	0.876203	0.915095	1.01093	0.790197	0.888914	0.51293	1.11509	0.880472	0.880247	0.634256	0.820313
4.51667	0.6444	0.805013	0.766913	0.816224	0.668998	0.767613	0.830719	0.718708	0.857016	0.915259	0.85705	0.736995	0.711933	0.802716	0.857016	0.844169	0.883915	0.845215	0.647892	0.940466	0.916552	0.767022	0.84006	0.908327	0.902655	0.920193	0.881477	0.789562	0.619223	0.918885	0.833263	1.03942	0.768106	0.882192	0.581803	1.10027	0.886233	0.88383	0.681194	0.8309
5.01667	0.70213	0.826109	0.817711	0.857681	0.721341	0.770454	0.821933	0.801465	0.857655	0.89289	0.914995	0.753674	0.724349	0.804815	0.857655	0.838775	0.840061	0.836081	0.641788	0.987682	0.925118	0.737158	0.837926	0.933373	0.943111	0.8977	0.892256	0.876305	0.684326	0.901171	0.883837	1.00887	0.80112	0.83769	0.621835	1.08409	1.01383	0.867404	0.659772	0.846733
5.51667	0.661071	0.847906	0.809733	0.823667	0.759091	0.789537	0.931032	0.802303	0.847628	0.915249	0.949984	0.776005	0.698548	0.806725	0.847628	0.855063	0.902041	0.876068	0.702827	1.04675	0.957947	0.833949	0.844904	0.909762	0.850328	0.928037	0.93452	0.834683	0.667084	0.969199	0.920315	1.03069	0.826735	0.879441	0.637971	1.09008	0.939414	0.911103	0.722215	0.872366
6.01667	0.665175	0.812945	0.837149	0.836385	0.758128	0.88481	0.920248	0.817329	0.867232	0.941147	0.912544	0.821379	0.728873	0.818278	0.867232	0.844794	0.85534	0.823833	0.704498	1.03434	0.889382	0.745248	0.818786	1.00105	0.834003	0.942123	0.915513	0.882711	0.713024	1.05673	0.960258	1.0551	0.744126	0.868761	0.637654	1.13955	1.02489	0.890959	0.695437	0.866994
6.51667	0.670979	0.829608	0.832782	0.796759	0.69892	0.854373	0.948056	0.854326	0.880035	0.990419	0.946855	0.764472	0.72645	0.817288	0.880035	0.845311	0.849818	0.82608	0.683048	1.10137	0.875739	0.840212	0.82074	0.886462	0.886162	0.995431	0.939643	0.939191	0.716765	0.970969	0.98554	0.960166	0.743398	0.927966	0.627016	1.11457	0.982981	0.971183	0.751072	0.853454
7.01667	0.746819	0.852238	0.857071	0.857195	0.73666	0.851593	0.968079	0.782208	0.867777	0.949112	0.954538	0.820317	0.75458	0.874007	0.867777	0.851258	0.90636	0.839288	0.742179	1.08391	0.964312	0.866139	0.868381	1.0425	0.999879	1.01542	0.936699	0.894519	0.764878	0.945735	0.944237	0.972179	0.802432	0.975477	0.697545	1.15257	0.977715	0.973196	0.779308	0.837788
7.51667	0.738234	0.904317	0.886768	0.903939	0.837831	0.849557	0.957061	0.826232	0.874136	0.974191	0.958641	0.84921	0.75785	0.780764	0.874136	0.84119	0.84236	0.90319	0.689807	1.08315	0.932249	0.835457	0.85116	0.960264	1.00084	1.04191	0.945908	0.943625	0.730231	1.00239	0.94168	0.985522	0.776828	0.955768	0.701969	1.12357	0.997899	0.988195	0.761439	0.913831
8.01667	0.763309	0.874696	0.887772	0.841475	0.79596	0.784773	0.893576	0.915372	0.889212	1.02145	0.976742	0.862488	0.725456	0.84651	0.889212	0.852156	0.864686	0.894893	0.763011	1.04709	0.918104	0.826783	0.832685	0.992326	0.994693	1.00348	0.970622	0.976798	0.804594	1.02249	0.968386	1.136	0.80122	0.890364	0.72473	1.0859	0.98075	0.968789	0.780114	0.856388
8.51667	0.804294	0.870978	0.983085	0.911296	0.830193	0.823466	0.862308	0.841721	0.883889	0.99586	0.997828	0.852589	0.695324	0.829348	0.883889	0.911201	0.868383	0.912217	0.784311	1.10951	0.96742	0.851569	0.852262	0.956958	0.97932	1.08343	0.966779	1.00102	0.839568	0.972539	1.00099		0.780885	0.998224	0.7872	1.1059	0.90101	0.878599	0.74558	0.928803
9.01667	0.752719	0.920194	0.942175	0.897187	0.807571	0.79689	0.95723	0.872588	0.914524	0.998624	0.964316	0.864807	0.779846	0.95022	0.914524	0.892412	0.903481	0.928127	0.743499	1.16201	0.930641	0.852488	0.883242	0.827389	0.992044	1.08078	0.950739	0.993135	0.836073	1.02154	0.981356		0.819645	0.99759	0.771043	1.10944	1.00341	0.941585	0.763782	0.893506
9.51667	0.758248	0.908203	0.915744	0.906329	0.761554	0.87372	1.00944	0.96468	0.901496	1.02797	1.03088	0.881193	0.766382	0.987444	0.901496	0.864701	0.852356	0.921618	0.729255	1.00849	0.863922	0.887198	0.902132	1.02739	1.03391	1.05564	0.989582	0.993307	0.800853	1.089	0.993693		0.755586	0.980535	0.765828	1.19464	1.14749	0.951076	0.765841	0.944006
10.0167	0.745784	0.915717	0.945603	0.858772	0.807006	0.808493	0.977336	0.863008	0.900622	1.06252	1.04026	0.878033	0.765974	0.899137	0.900622	0.868268	0.835241	0.926536	0.781215	1.1002	0.897999	0.852473	0.879945	1.02233	1.08069	1.03879	0.977114	0.984447	0.84161	1.08788	1.00443			0.978029	0.784487	1.10685	1.08113	0.996254	0.77759	0.931346
10.5167	0.755873	0.959888	0.969758	0.91315	0.789275	0.868828	1.00872	0.944056	0.842563	1.00243	1.00492	0.900523	0.743163	0.947309	0.842563	0.872438	0.866066	0.922565	0.752205	1.13591	0.860692	0.891507	0.876605	1.01317	1.06775	1.09831	1.01338	0.988793	0.869884	1.04921	1.03174			0.995339	0.799559	1.12798	1.08616	0.972347	0.777116	0.888915
11.0167	0.815664	0.932741	0.97054	0.84489	0.759972	0.94581	0.947121	0.933282	0.850444	1.01209	1.04627	0.915292	0.740932	0.880328	0.850444	0.899505	0.818049	0.926588	0.734613	1.097	0.859092	0.881381	0.851023	1.00064	1.10266	1.12854	0.955774	0.981168	0.869347	1.10057	1.01972			1.03581	0.789904	1.16871	1.04768	0.963349	0.787567	0.932348
11.5167	0.765448	0.941244	0.985734	0.900673	0.802706	0.837996	1.00928	0.996696	0.869737	1.00324	1.01574	0.903173	0.757342	0.892129	0.869737	0.940643	0.930209	0.969638	0.786083	1.04994	0.88591	0.823226	0.886498	1.10252	1.14652	1.06684	0.969239	1.01097	0.937902	1.09992	1.0583			0.918943	0.813558	1.12178	1.00991	0.978533	0.755608	0.947063
12.0167	0.749105	0.984787	0.991726	0.892023	0.805724	0.872012	0.998858	0.964334	0.888954	0.993168	1.05305	0.924634	0.755341	1.00786	0.888954	0.863499	0.883112	1.01216	0.818669	1.08162	0.838326	0.852724	0.916552	1.05337	1.08819	1.11807	0.996007	1.0227	0.857864	1.03977	1.03238			0.978484	0.788002	1.09873	1.01029	0.959381	0.767527	0.910766
12.5167	0.759266	1.00493	1.01727	0.888327	0.82094	0.950622	1.06719	1.00282	0.873649	1.04781	1.08716	0.904717	0.688531	0.945772	0.873649	1.02386	0.826857	0.964412	0.776607	1.05678	0.845032	0.884995	0.877242	1.06433	1.06657	1.10755	0.984303	1.07481	0.83266	1.10664	1.03961			0.868567	0.790998	1.19855	1.07857	1.02315	0.736636	0.900025
13.0167	0.76207	0.989231	0.946221	0.927353	0.751476	0.941184	1.07789	1.0064	0.950188		1.07153	0.908541	0.737279	0.898824	0.950188	0.909311	0.977132	0.955881	0.874785	1.08481	0.870906	0.859248	0.894795	0.99852	1.15182	1.14163	0.981989	1.04095	0.885231	1.08307	1.0126				0.850642	1.13862	1.09197	0.949921	0.77729	0.953346
13.5167	0.767144	0.965073	1.00016	0.898947	0.828213	0.849657	1.04461	0.885392			1.04267	0.941092	0.781906	0.906484	0.931646	0.918471	0.915268	0.979516	0.810144	1.08071	0.819033	0.851623	0.919817	1.02573		1.15184	0.994765	1.02941	0.842254	1.10253	1.04493				0.863745	1.17784	1.20731	0.948838	0.795784	0.938547
14.0167	0.801501	0.956598	0.978712	0.872975	0.811987	0.902998	1.07144	0.989092			1.09633	0.93994	0.757432	0.850134	0.911848	0.954098	0.945317	1.01101	0.821545	1.11269	0.893106	0.889573	0.929811	1.27786		1.16064	0.975843	0.980357	0.843253	1.07417	1.0267				0.859403	1.18463	1.15139	0.945558	0.810298	0.930482
14.5167	0.764814	0.958734	0.964258	0.878536	0.71378	0.921489	1.04007	0.979548			1.1293	0.950357	0.747582	0.872765	0.904226	0.917783	0.938425	0.958732	0.903209	1.11486	0.818566	0.840985	0.945727	1.1628		1.12005	0.950161	1.05679	0.931976	1.10254	1.12574				0.846718	1.18723	1.23305	0.943954	0.812685	0.92956
15.0167	0.780812	0.920258	1.02366	0.911384	0.851451	0.905881	0.990985	1.0413			1.09087	0.969617	0.752886	0.849367	0.927324	0.940228	0.839089	1.00649	0.856172	1.10841	0.792173	0.783584	0.945386	1.17868		1.10167	0.908986	1.10308	0.938703	1.13394	1.0251				0.881272	1.18949	1.1118	0.886814	0.825606	0.978105

## Sheet: Fig 2c
Time (min)	CDK4-D1-sip21p27																										CDK4-D1-p21
-0.0666667	1	0.994689	1	1.00201	0.99762	0.991518	0.95766	1.02572	0.975846	1	1.04433	1.04063	1.00667	1	0.975846	1.1199	1.00967	0.996044	0.938527	0.959661	1.0035	0.989277	0.974174	1.01515	1	0.993255								0.931227	0.975643	1.04469	0.979535	1	0.992087	1
-0.05	0.993732	1.02412	0.984383	0.994231	1	1.00002	1.00949	0.985268	1	0.931215	1	1.03545	1.00165	1.03539	1	0.978761	0.995769	1.06209	0.972413	1.00912	0.972722	0.973332	0.992475	1.00149	0.991598	1.01974								1	0.979432	1.00725	1	1.00286	1.03466	1.01493
-0.0333333	1.0195	1	0.990489	1	0.984509	1.0199	1	0.988949	0.999922	1.01162	0.994496	0.998063	1	0.984622	0.999922	1	1	0.999793	1.00062	1	0.983369	1	1	0.94093	0.98835	1								1.02267	1	0.900669	0.99738	0.992181	0.962663	0.931001
-0.0166667	0.995929	0.982851	1.03806	0.968542	1.00584	0.971443	0.987847	1	1.00821	0.977902	0.997275	0.978204	0.972303	1.02432	1.00821	0.994175	1.08732	1	1	1.0089	1.0063	1.00527	1.02373	0.943141	1.03782	1.03951	1	1	1	1	1	1	1	1.01537	1.00309	1	1.04399	1.06231	1	0.965503
0	1.02902	1.00428	1.0265	1.02553	1.00403	1	1.02343	1.03497	1.02353	1.0022	1.0048	1	0.995172	0.980196	1.02353	1.02062	0.98691	1.01402	1.03777	0.976807	1	1.00115	1.00489	1	1.01088	0.980386	0	0	0	0	0	0	0	0.941405	1.00959	0.957106	1.04794	0.970488	1.06894	1.04703
0.0166667	0	0	0	0	0	0	0	0	0	0	0	0	0	0	0	0	0	0	0	0	0	0	0	0	0	0	0.0644028	0.0967776	0.075723	0.0996155	0.0538381	0.0436334	0.0576549	0	0	0	0	0	0	0
0.0333333	0.088612	0.147445	0.169204	0.12714	0.0832873	0.142735	0.186451	0.0678208	0.198663	0.147864	0.110253	0.128173	0.10281	0.22055	0.198663	0.121943	0.108859	0.160007	0.0647665	0.105583	0.223363	0.0854743	0.106147	0.0460369	0.107619	0.128752	0.138008	0.157813	0.111029	0.130914	0.0675074	0.0683551	0.0921936	0.0959173	0.0444611	0.066596	0.0315203	0.0302812	0.051163	0.0571557
0.05	0.135585	0.235554	0.220531	0.212918	0.11868	0.217126	0.257674	0.105943	0.27416	0.201528	0.19313	0.196063	0.204501	0.21574	0.27416	0.167459	0.206164	0.263009	0.120225	0.175925	0.338981	0.137903	0.208346	0.149947	0.137274	0.187656	0.138715	0.189058	0.151714	0.154549	0.0979833	0.0738286	0.121471	0.092093	-0.00991626	0.0875018	0.0377234	0.0491868	0.0688724	0.135293
0.0666667	0.179098	0.288318	0.266992	0.240207	0.151323	0.271914	0.292412	0.148492	0.327356	0.289456	0.233297	0.216142	0.21288	0.335863	0.327356	0.234324	0.212512	0.29225	0.15004	0.20402	0.374164	0.174216	0.243253	0.295669	0.194233	0.228342	0.135153	0.18997	0.163789	0.121132	0.104312	0.0863357	0.127434	0.14751	0.0761727	0.114747	0.0784495	0.0710669	0.0518165	0.133975
0.0833333	0.189661	0.325969	0.305037	0.27569	0.148062	0.314488	0.325791	0.162514	0.381662	0.319449	0.229033	0.250616	0.227507	0.358892	0.381662	0.251747	0.272196	0.347641	0.159071	0.258413	0.434822	0.194667	0.290914	0.258454	0.292919	0.284796	0.144946	0.239143	0.175949	0.157799	0.110452	0.08124	0.160598	0.134817	0.0590004	0.104743	0.0810317	0.083932	0.109752	0.152821
0.1	0.242445	0.352633	0.351819	0.323332	0.19495	0.260112	0.342685	0.175574	0.388093	0.358093	0.285414	0.268589	0.237155	0.380644	0.388093	0.270852	0.294036	0.373261	0.173488	0.277012	0.431373	0.23943	0.299019	0.318186	0.270819	0.288525	0.15751	0.243155	0.167867	0.15831	0.14968	0.127516	0.148012	0.188918	0.087968	0.133797	0.0659198	0.083852	0.131842	0.178151
0.116667	0.243409	0.354185	0.346008	0.329229	0.180717	0.314981	0.364613	0.169167	0.403097	0.356549	0.322118	0.295261	0.282294	0.369053	0.403097	0.30899	0.323245	0.352588	0.17817	0.255208	0.437668	0.249628	0.32301	0.298027	0.27565	0.320108	0.186982	0.243628	0.195701	0.198511	0.116174	0.105205	0.194557	0.200029	0.0487092	0.143065	0.0840708	0.103987	0.164596	0.186262
0.133333	0.247837	0.380411	0.365923	0.346183	0.225363	0.376559	0.348665	0.200084	0.433545	0.389528	0.34582	0.336336	0.265377	0.440392	0.433545	0.316159	0.338503	0.384489	0.188002	0.305893	0.500855	0.222933	0.343289	0.317236	0.288955	0.327989	0.187754	0.278346	0.198607	0.152069	0.161006	0.101418	0.182497	0.156109	0.0869047	0.141849	0.0612111	0.0862645	0.202812	0.214196
0.15	0.249856	0.374507	0.353046	0.363509	0.209823	0.375893	0.380949	0.19829	0.420202	0.407608	0.339762	0.33677	0.298923	0.416537	0.420202	0.324331	0.356084	0.402904	0.201893	0.342406	0.524843	0.245123	0.358829	0.364253	0.339561	0.32819	0.190777	0.255842	0.191894	0.193359	0.139483	0.137005	0.181966	0.232325	0.100549	0.14956	0.106544	0.0896145	0.190277	0.209382
0.166667	0.263547	0.41074	0.378502	0.368278	0.208983	0.387666	0.426135	0.206535	0.444124	0.450113	0.343774	0.328559	0.313643	0.442775	0.444124	0.33104	0.38757	0.44139	0.224995	0.362231	0.52683	0.282915	0.363461	0.357871	0.330204	0.346746	0.194904	0.3065	0.211764	0.199149	0.124484	0.143713	0.173836	0.22214	0.0550459	0.153874	0.0699162	0.111604	0.166537	0.22204
0.183333	0.288326	0.386731	0.381983	0.385922	0.28179	0.402832	0.438053	0.212722	0.456034	0.446616	0.351943	0.33011	0.318494	0.464551	0.456034	0.40211	0.392785	0.466916	0.200207	0.375573	0.584263	0.297213	0.395026	0.385807	0.351986	0.344875	0.204248	0.270131	0.214641	0.216363	0.154905	0.132576	0.180184	0.157468	0.1152	0.1558	0.0755613	0.113659	0.179311	0.206149
0.2	0.291256	0.43254	0.391452	0.399079	0.266104	0.401218	0.435996	0.229263	0.467366	0.494232	0.337715	0.353902	0.334255	0.429013	0.467366	0.392223	0.398633	0.465485	0.212188	0.313387	0.55241	0.303726	0.40151	0.454686	0.355208	0.334927	0.181037	0.300555	0.210445	0.182664	0.143624	0.14338	0.182155	0.161959	0.104965	0.163788	0.0817528	0.104251	0.208588	0.208484
0.216667	0.28622	0.410916	0.419232	0.428832	0.245412	0.405985	0.460127	0.257279	0.463655	0.474025	0.381464	0.370878	0.332964	0.447921	0.463655	0.397577	0.414107	0.487687	0.251285	0.397057	0.542944	0.332575	0.405913	0.413082	0.426902	0.387589	0.205715	0.303713	0.221245	0.2075	0.137084	0.153977	0.207001	0.194665	0.0869348	0.133	0.111103	0.124498	0.281781	0.243155
0.233333	0.318536	0.444683	0.391917	0.415911	0.279351	0.422332	0.466833	0.208299	0.496342	0.467935	0.41484	0.382963	0.358865	0.425443	0.496342	0.400278	0.394647	0.484953	0.23312	0.387195	0.576663	0.319446	0.426775	0.42297	0.40542	0.403227	0.20763	0.313436	0.209387	0.223637	0.205623	0.144121	0.182048	0.229779	0.0667587	0.183549	0.0978176	0.128372	0.2125	0.211261
0.25	0.310236	0.407217	0.380099	0.447446	0.255253	0.462142	0.468092	0.239581	0.515446	0.473064	0.361098	0.388797	0.319336	0.494732	0.515446	0.393919	0.420564	0.524335	0.259782	0.371358	0.556944	0.351178	0.433097	0.42169	0.403918	0.38885	0.20274	0.313408	0.232116	0.232994	0.163021	0.154341	0.180488	0.208882	0.108539	0.117937	0.102118	0.149527	0.144883	0.226639
0.266667	0.323389	0.444021	0.392659	0.460692	0.303211	0.455529	0.469611	0.258217	0.479924	0.511708	0.405274	0.372557	0.351352	0.477165	0.479924	0.422343	0.413215	0.478174	0.255683	0.366193	0.569976	0.328354	0.429202	0.437924	0.394002	0.369631	0.198707	0.323283	0.219751	0.211365	0.175394	0.141617	0.17406	0.208731	0.118458	0.184778	0.0950674	0.13402	0.252703	0.269579
0.283333	0.332312	0.434101	0.418004	0.435386	0.268075	0.463534	0.439436	0.267336	0.515638	0.524133	0.403766	0.412856	0.315057	0.4814	0.515638	0.460681	0.437535	0.488133	0.253177	0.456366	0.641181	0.305251	0.423615	0.419354	0.415503	0.431522	0.234818	0.316729	0.219464	0.210848	0.153275	0.146959	0.200029	0.273754	0.118646	0.136571	0.11035	0.139655	0.228521	0.252092
0.3	0.330781	0.433311	0.40038	0.459845	0.317099	0.481133	0.492546	0.269798	0.519341	0.518384	0.415547	0.37856	0.349794	0.433733	0.519341	0.45851	0.478148	0.521014	0.258502	0.40613	0.632136	0.361632	0.449996	0.479488	0.453331	0.412311	0.231206	0.309788	0.218899	0.203712	0.17324	0.144957	0.18992	0.24429	0.098003	0.170359	0.121654	0.141286	0.20946	0.233834
0.316667	0.359874	0.433585	0.413687	0.471507	0.28439	0.471882	0.515836	0.266692	0.520435	0.53537	0.431848	0.407537	0.359555	0.560004	0.520435	0.450935	0.46411	0.518985	0.275121	0.399526	0.591015	0.314993	0.474862	0.440537	0.391208	0.426868	0.254431	0.312726	0.219422	0.186713	0.169769	0.1476	0.181765	0.248286	0.0832593	0.148229	0.111471	0.166074	0.257695	0.208412
0.333333	0.32886	0.45744	0.406388	0.458266	0.266867	0.471044	0.471302	0.253752	0.533985	0.530596	0.445499	0.435153	0.340303	0.486342	0.533985	0.455914	0.490386	0.494862	0.265869	0.434899	0.591759	0.359501	0.505566	0.44044	0.461448	0.432221	0.240541	0.318856	0.241228	0.240763	0.204007	0.162983	0.190967	0.207631	0.134377	0.155506	0.106911	0.172466	0.192138	0.227979
0.35	0.358955	0.424862	0.414856	0.460971	0.30701	0.450107	0.495765	0.307116	0.531113	0.545799	0.426408	0.413588	0.389769	0.491338	0.531113	0.427816	0.448358	0.504593	0.282808	0.465137	0.614227	0.387461	0.467386	0.46487	0.482516	0.43991	0.222442	0.342138	0.229124	0.245781	0.147074	0.175113	0.196628	0.187459	0.0946038	0.146649	0.109517	0.201087	0.186636	0.245013
0.366667	0.386274	0.449524	0.416952	0.444791	0.328336	0.471976	0.523866	0.287457	0.58255	0.532567	0.425671	0.42417	0.378475	0.556905	0.58255	0.47155	0.475042	0.51284	0.259956	0.452782	0.643464	0.382404	0.489585	0.464732	0.412737	0.444269	0.228477	0.317725	0.243783	0.237766	0.156199	0.183471	0.222792	0.250887	0.0974662	0.221707	0.0905386	0.173384	0.300512	0.217981
0.383333	0.335816	0.453301	0.401211	0.471612	0.3097	0.505478	0.533023	0.314516	0.507434	0.538734	0.461682	0.460813	0.361239	0.533657	0.507434	0.448906	0.464399	0.525321	0.278164	0.48363	0.606934	0.413341	0.464903	0.52583	0.474649	0.494278	0.244948	0.326283	0.225202	0.24588	0.140218	0.176457	0.194298	0.238176	0.134421	0.173242	0.10845	0.178305	0.232957	0.257093
0.4	0.403136	0.463161	0.418548	0.479988	0.323237	0.494077	0.488348	0.274135	0.506312	0.556732	0.463484	0.422076	0.366526	0.575268	0.506312	0.450527	0.477892	0.494614	0.27331	0.453764	0.669988	0.347011	0.483089	0.486461	0.467689	0.474851	0.210143	0.319898	0.244995	0.250068	0.179824	0.163629	0.201991	0.211007	0.106452	0.1708	0.117353	0.206958	0.178777	0.233875
0.416667	0.39591	0.459522	0.416714	0.474581	0.269255	0.510878	0.527763	0.29871	0.554392	0.575036	0.499858	0.420025	0.383786	0.502746	0.554392	0.468316	0.512793	0.538429	0.287834	0.517468	0.691062	0.370664	0.50512	0.487802	0.484743	0.496268	0.22527	0.358105	0.195325	0.268744	0.178108	0.14248	0.204543	0.245418	0.125603	0.198499	0.0897131	0.20785	0.158657	0.238038
0.433333	0.364102	0.466634	0.435028	0.48223	0.329671	0.464765	0.523383	0.326889	0.549142	0.552165	0.437584	0.459876	0.396173	0.478578	0.549142	0.464009	0.45047	0.511646	0.280086	0.483822	0.638919	0.414562	0.498237	0.443678	0.464388	0.516379	0.248022	0.318208	0.216776	0.230014	0.183943	0.148504	0.208854	0.219745	0.0933729	0.132152	0.104606	0.191982	0.173848	0.2876
0.45	0.375836	0.467128	0.438797	0.495217	0.329928	0.482864	0.537265	0.324769	0.595441	0.545819	0.440796	0.423254	0.393791	0.528659	0.595441	0.503338	0.526716	0.531067	0.298647	0.486232	0.64876	0.39082	0.508064	0.46527	0.513282	0.452651	0.228207	0.308367	0.265343	0.226811	0.149538	0.146263	0.224233	0.251845	0.117466	0.139103	0.100137	0.206416	0.251678	0.246048
0.466667	0.396111	0.472463	0.446608	0.500614	0.333117	0.548143	0.5776	0.310753	0.568483	0.597289	0.426176	0.450178	0.377592	0.524923	0.568483	0.463084	0.518172	0.531858	0.309062	0.492906	0.657018	0.405301	0.529155	0.524064	0.50691	0.520553	0.215948	0.340542	0.255055	0.257402	0.184456	0.200329	0.208433	0.212149	0.0896681	0.189636	0.117512	0.210923	0.210043	0.229158
0.483333	0.399065	0.493336	0.454585	0.511463	0.342216	0.544923	0.51729	0.316255	0.545601	0.552694	0.473785	0.457938	0.419202	0.53132	0.545601	0.474077	0.509989	0.538524	0.278765	0.512137	0.653057	0.427146	0.531321	0.536391	0.503991	0.501568	0.216792	0.29834	0.250928	0.225392	0.219418	0.163839	0.179592	0.200664	0.0802852	0.154239	0.119143	0.190026	0.197731	0.236802
0.5	0.401075	0.479443	0.428572	0.501232	0.334041	0.506622	0.578954	0.300575	0.564676	0.570962	0.443807	0.457712	0.424646	0.591509	0.564676	0.526897	0.561859	0.546981	0.322095	0.536835	0.677272	0.387614	0.517817	0.557633	0.507724	0.504686	0.226715	0.327768	0.253581	0.25314	0.184561	0.120306	0.193514	0.268092	0.136215	0.212358	0.0958876	0.226223	0.184233	0.277929
0.516667	0.428247	0.485921	0.450991	0.502815	0.35028	0.450542	0.567152	0.276914	0.581313	0.607812	0.480357	0.461542	0.401768	0.542395	0.581313	0.468538	0.550391	0.557622	0.282884	0.54475	0.671723	0.416192	0.524346	0.510905	0.5084	0.52019	0.209037	0.342276	0.260241	0.261289	0.183906	0.163714	0.206913	0.222206	0.0910049	0.148404	0.132831	0.236494	0.241474	0.268314
0.6	0.451122	0.504775	0.47474	0.532073	0.346997	0.531978	0.586823	0.33	0.605732	0.641828	0.526954	0.43398	0.443317	0.530558	0.605732	0.497065	0.594256	0.514277	0.301175	0.545515	0.707234	0.458257	0.567293	0.51771	0.576124	0.510475	0.242952	0.350358	0.293723	0.204463	0.19156	0.132411	0.218049	0.228194	0.104536	0.170539	0.128504	0.214229	0.221446	0.247454
0.683333	0.440936	0.533154	0.447252	0.552353	0.360722	0.567234	0.610404	0.372543	0.622354	0.678386	0.528481	0.457203	0.448387	0.586726	0.622354	0.476152	0.565972	0.573379	0.324527	0.586968	0.744676	0.441444	0.555345	0.584677	0.53986	0.564891	0.224159	0.337826	0.250005	0.243145	0.178521	0.16075	0.216698	0.252143	0.16132	0.186261	0.0948966	0.234454	0.274643	0.250809
0.766667	0.495144	0.546287	0.437056	0.566487	0.413969	0.568745	0.606331	0.408155	0.608338	0.671152	0.555337	0.474106	0.418545	0.636546	0.608338	0.55418	0.570444	0.590115	0.32826	0.552225	0.731239	0.468391	0.601222	0.603513	0.601922	0.560722	0.223795	0.314494	0.249666	0.240698	0.170286	0.153398	0.207632	0.155033	0.12929	0.17991	0.105315	0.259039	0.230884	0.270876
0.85	0.480399	0.54462	0.494655	0.577424	0.392233	0.537805	0.627506	0.377517	0.637676	0.685517	0.581958	0.468646	0.478024	0.617129	0.637676	0.551373	0.623775	0.633104	0.350628	0.627918	0.728765	0.473895	0.624714	0.597247	0.597355	0.571945	0.254783	0.346109	0.2372	0.210733	0.165421	0.142749	0.211193	0.223405	0.113066	0.181274	0.107195	0.225025	0.285169	0.259113
0.933333	0.482156	0.529881	0.493033	0.598983	0.423135	0.63252	0.648983	0.365346	0.628258	0.682792	0.527667	0.526416	0.486797	0.621063	0.628258	0.58669	0.625915	0.601181	0.42054	0.665931	0.761322	0.500257	0.61407	0.633537	0.544844	0.583501	0.245792	0.360582	0.259475	0.258756	0.196939	0.143809	0.223392	0.239653	0.119104	0.148664	0.126348	0.261507	0.266066	0.266115
1.01667	0.487027	0.565436	0.525121	0.599399	0.472044	0.61565	0.667718	0.380931	0.624116	0.731526	0.572326	0.498682	0.514657	0.590473	0.624116	0.57796	0.657792	0.575389	0.365798	0.624594	0.749881	0.508468	0.619704	0.614006	0.579068	0.611099	0.273908	0.351814	0.268714	0.24888	0.188022	0.172469	0.23169	0.27452	0.178692	0.164175	0.115416	0.241373	0.301377	0.262715
1.1	0.515927	0.573224	0.535986	0.589249	0.488619	0.615026	0.696229	0.405448	0.663326	0.726175	0.605786	0.518639	0.509926	0.537916	0.663326	0.642171	0.670862	0.599312	0.394562	0.651039	0.806105	0.506498	0.621317	0.58888	0.619162	0.580374	0.270202	0.33507	0.247329	0.262774	0.182788	0.191073	0.274255	0.260483	0.172266	0.204444	0.130036	0.249878	0.235846	0.309215
1.18333	0.546118	0.55729	0.538363	0.639264	0.496804	0.623664	0.696628	0.46601	0.676239	0.674549	0.681868	0.536307	0.500829	0.581829	0.676239	0.620132	0.678869	0.589207	0.373755	0.699775	0.77999	0.503282	0.640871	0.6036	0.632842	0.578207	0.257363	0.343298	0.279334	0.245043	0.168879	0.186987	0.212249	0.293479	0.159506	0.201968	0.120941	0.281774	0.237502	0.266842
1.26667	0.564042	0.578777	0.558036	0.617532	0.466481	0.643911	0.67654	0.452552	0.722184	0.747025	0.683649	0.532275	0.539148	0.724135	0.722184	0.584663	0.657619	0.645742	0.431398	0.694816	0.806083	0.59054	0.643681	0.567454	0.706835	0.618154	0.282899	0.361074	0.301405	0.254587	0.170247	0.19931	0.219731	0.220323	0.165729	0.183252	0.142775	0.289468	0.324392	0.299817
1.35	0.536337	0.627322	0.553336	0.621506	0.480937	0.629762	0.637303	0.500176	0.729727	0.720503	0.70577	0.555813	0.555555	0.741809	0.729727	0.571378	0.699431	0.622612	0.427814	0.720528	0.808792	0.510785	0.639904	0.604342	0.676647	0.5982	0.224215	0.329899	0.281876	0.278599	0.214782	0.210546	0.233959	0.196818	0.161884	0.217338	0.122034	0.299024	0.2191	0.270679
1.43333	0.562755	0.606334	0.553303	0.61853	0.507002	0.63042	0.71497	0.422444	0.704274	0.739798	0.696752	0.561006	0.523183	0.685284	0.704274	0.632988	0.723073	0.621689	0.425018	0.741059	0.79891	0.58232	0.644291	0.649702	0.679583	0.604496	0.284229	0.344175	0.27482	0.222301	0.181862	0.180804	0.246665	0.20454	0.130964	0.196195	0.136597	0.33427	0.325926	0.261372
1.51667	0.572327	0.604073	0.594849	0.658811	0.474343	0.659019	0.67945	0.516869	0.697616	0.78832	0.69523	0.544625	0.560151	0.706644	0.697616	0.606265	0.719192	0.629614	0.418274	0.799152	0.803368	0.598352	0.629225	0.608753	0.67533	0.640786	0.26712	0.341333	0.29006	0.218271	0.207822	0.194219	0.202519	0.227167	0.137661	0.185225	0.123274	0.277177	0.331839	0.259526
1.6	0.57997	0.604472	0.574405	0.643663	0.511437	0.621672	0.677384	0.511598	0.67744	0.763472	0.71058	0.579942	0.555713	0.656058	0.67744	0.636779	0.737669	0.632429	0.444892	0.792129	0.794205	0.535426	0.660628	0.706021	0.659776	0.668077	0.281767	0.37273	0.285362	0.237101	0.20211	0.200942	0.242079	0.196031	0.160719	0.20621	0.122258	0.282448	0.249383	0.287288
1.68333	0.553895	0.618265	0.583292	0.636979	0.548377	0.658901	0.771232	0.515974	0.743733	0.77109	0.701123	0.60683	0.587126	0.682265	0.743733	0.636183	0.759446	0.627611	0.423289	0.76114	0.818005	0.617718	0.666363	0.672192	0.684621	0.666358	0.276478	0.354829	0.287037	0.286956	0.188191	0.173307	0.241903	0.22411	0.116989	0.166271	0.125649	0.29664	0.268988	0.30762
1.76667	0.608736	0.609962	0.564153	0.650011	0.513233	0.660619	0.725415	0.520331	0.710087	0.720415	0.68906	0.592773	0.59231	0.709156	0.710087	0.716878	0.749725	0.65918	0.460105	0.841445	0.869395	0.60854	0.661137	0.678253	0.70163	0.673353	0.298094	0.336174	0.28859	0.257618	0.158614	0.175986	0.234006	0.205284	0.171189	0.169036	0.101098	0.334032	0.323435	0.283399
1.85	0.623603	0.672513	0.613691	0.680776	0.510699	0.683749	0.834861	0.528811	0.716875	0.756235	0.706978	0.582048	0.54412	0.740409	0.716875	0.64897	0.744077	0.687399	0.454698	0.788745	0.865152	0.60143	0.682345	0.735667	0.667319	0.730931	0.281823	0.341306	0.300298	0.249264	0.191923	0.197817	0.233094	0.242952	0.128295	0.23074	0.123756	0.344955	0.399348	0.276307
1.93333	0.627118	0.654148	0.613559	0.662095	0.568376	0.696681	0.718723	0.529179	0.678896	0.785206	0.727962	0.610125	0.58335	0.683745	0.678896	0.696975	0.736928	0.689007	0.524989	0.85521	0.890818	0.638059	0.668428	0.830374	0.723687	0.725308	0.282033	0.330196	0.270312	0.299412	0.171402	0.205433	0.22931	0.246646	0.182725	0.244633	0.125092	0.334609	0.284886	0.285178
2.01667	0.612454	0.683089	0.625	0.658393	0.594793	0.664278	0.784035	0.577912	0.714999	0.816215	0.782556	0.599031	0.588802	0.671319	0.714999	0.719537	0.783088	0.71586	0.528933	0.859596	0.868502	0.648215	0.680912	0.731362	0.746638	0.749606	0.30969	0.350577	0.29939	0.28477	0.175811	0.209517	0.214934	0.225073	0.177358	0.194295	0.148901	0.329779	0.250045	0.27537
2.51667	0.606008	0.69357	0.68859	0.669754	0.624229	0.739811	0.759463	0.597894	0.79276	0.78665	0.802404	0.647241	0.611266	0.753426	0.79276	0.711223	0.787114	0.712967	0.532266	0.911549	0.873315	0.75953	0.734262	0.720443	0.792755	0.8101	0.273112	0.379601	0.26963	0.296288	0.214738	0.214812	0.213484	0.261051	0.166255	0.223709	0.123845	0.343018	0.36715	0.287899
3.01667	0.649429	0.736509	0.690284	0.726816	0.609485	0.670393	0.822397	0.648132	0.778737	0.849573	0.759984	0.68987	0.623341	0.837193	0.778737	0.735455	0.736644	0.738725	0.529072	0.917513	0.899271	0.731711	0.734573	0.78345	0.81326	0.802008	0.274421	0.379276	0.288135	0.264459	0.180472	0.194794	0.22297	0.213675	0.223025	0.162901	0.0839618	0.365273	0.271196	0.318287
3.51667	0.649569	0.7533	0.753485	0.773264	0.688367	0.765501	0.878542	0.704551	0.784522	0.898828	0.88106	0.716191	0.65555	0.690907	0.784522	0.836815	0.777632	0.755855	0.585753	0.950349	0.875759	0.765656	0.780408	0.80633	0.907546	0.855196	0.280634	0.365202	0.291646	0.316797	0.195506	0.182844	0.239016	0.240908	0.233591	0.247187	0.130103	0.351361	0.265084	0.281618
4.01667	0.662582	0.801663	0.721563	0.784245	0.715083	0.756544	0.819983	0.724719	0.813489	0.898706	0.828127	0.718154	0.657114	0.784878	0.813489	0.81652	0.763607	0.850934	0.648605	0.894736	0.943674	0.740659	0.770547	0.910994	0.819515	0.852441	0.315605	0.372318	0.281222	0.247468	0.213204	0.239169	0.282303	0.202863	0.180842	0.202608	0.116812	0.397843	0.300494	0.301755
4.51667	0.6444	0.805013	0.766913	0.816224	0.668998	0.767613	0.830719	0.718708	0.857016	0.915259	0.85705	0.736995	0.711933	0.802716	0.857016	0.844169	0.883915	0.845215	0.647892	0.940466	0.916552	0.767022	0.84006	0.908327	0.902655	0.920193	0.308083	0.355805	0.289615	0.260945	0.225704	0.216413	0.263521	0.239145	0.21085	0.203274	0.119247	0.382156	0.270494	0.308401
5.01667	0.70213	0.826109	0.817711	0.857681	0.721341	0.770454	0.821933	0.801465	0.857655	0.89289	0.914995	0.753674	0.724349	0.804815	0.857655	0.838775	0.840061	0.836081	0.641788	0.987682	0.925118	0.737158	0.837926	0.933373	0.943111	0.8977	0.357821	0.372231	0.307511	0.247084	0.239528	0.21218	0.246824	0.25091	0.237974	0.237104	0.135767	0.407346	0.269967	0.285179
5.51667	0.661071	0.847906	0.809733	0.823667	0.759091	0.789537	0.931032	0.802303	0.847628	0.915249	0.949984	0.776005	0.698548	0.806725	0.847628	0.855063	0.902041	0.876068	0.702827	1.04675	0.957947	0.833949	0.844904	0.909762	0.850328	0.928037	0.288705	0.358231	0.312952	0.288326	0.228207	0.22599	0.25446	0.233739	0.221879	0.256385	0.121892	0.3864	0.416021	0.327507
6.01667	0.665175	0.812945	0.837149	0.836385	0.758128	0.88481	0.920248	0.817329	0.867232	0.941147	0.912544	0.821379	0.728873	0.818278	0.867232	0.844794	0.85534	0.823833	0.704498	1.03434	0.889382	0.745248	0.818786	1.00105	0.834003	0.942123	0.320871	0.388754	0.306239	0.331005	0.200308	0.211178	0.29018	0.272522	0.260395	0.261973	0.102567	0.410234	0.356361	0.326089
6.51667	0.670979	0.829608	0.832782	0.796759	0.69892	0.854373	0.948056	0.854326	0.880035	0.990419	0.946855	0.764472	0.72645	0.817288	0.880035	0.845311	0.849818	0.82608	0.683048	1.10137	0.875739	0.840212	0.82074	0.886462	0.886162	0.995431	0.315615	0.348994	0.299018	0.279681	0.243964	0.200254	0.286772	0.235931	0.187507	0.249824	0.144035	0.418887	0.4496	0.315962
7.01667	0.746819	0.852238	0.857071	0.857195	0.73666	0.851593	0.968079	0.782208	0.867777	0.949112	0.954538	0.820317	0.75458	0.874007	0.867777	0.851258	0.90636	0.839288	0.742179	1.08391	0.964312	0.866139	0.868381	1.0425	0.999879	1.01542	0.295102	0.344342	0.323804	0.316517	0.27508	0.187551	0.285336	0.245902	0.162036	0.276764	0.074795	0.426029	0.336794	0.325975
7.51667	0.738234	0.904317	0.886768	0.903939	0.837831	0.849557	0.957061	0.826232	0.874136	0.974191	0.958641	0.84921	0.75785	0.780764	0.874136	0.84119	0.84236	0.90319	0.689807	1.08315	0.932249	0.835457	0.85116	0.960264	1.00084	1.04191	0.329164	0.373592	0.313998	0.302175	0.239367	0.211351	0.246817	0.279424	0.195031	0.231714	0.107656	0.437009	0.341293	0.325244
8.01667	0.763309	0.874696	0.887772	0.841475	0.79596	0.784773	0.893576	0.915372	0.889212	1.02145	0.976742	0.862488	0.725456	0.84651	0.889212	0.852156	0.864686	0.894893	0.763011	1.04709	0.918104	0.826783	0.832685	0.992326	0.994693	1.00348	0.339701	0.375423	0.299822	0.30577	0.22687	0.210975	0.235393	0.288333	0.15885	0.244837	0.0963965	0.421373	0.338695	0.343413
8.51667	0.804294	0.870978	0.983085	0.911296	0.830193	0.823466	0.862308	0.841721	0.883889	0.99586	0.997828	0.852589	0.695324	0.829348	0.883889	0.911201	0.868383	0.912217	0.784311	1.10951	0.96742	0.851569	0.852262	0.956958	0.97932	1.08343	0.314835	0.368348	0.273784	0.313337	0.208087	0.242565	0.221198	0.268805	0.206248	0.218733	0.0958744	0.446626	0.398369	0.344888
9.01667	0.752719	0.920194	0.942175	0.897187	0.807571	0.79689	0.95723	0.872588	0.914524	0.998624	0.964316	0.864807	0.779846	0.95022	0.914524	0.892412	0.903481	0.928127	0.743499	1.16201	0.930641	0.852488	0.883242	0.827389	0.992044	1.08078	0.328899	0.38134	0.310288	0.339786	0.256686	0.23397	0.21901	0.261769	0.269751	0.178618	0.112981	0.39307	0.378507	0.323526
9.51667	0.758248	0.908203	0.915744	0.906329	0.761554	0.87372	1.00944	0.96468	0.901496	1.02797	1.03088	0.881193	0.766382	0.987444	0.901496	0.864701	0.852356	0.921618	0.729255	1.00849	0.863922	0.887198	0.902132	1.02739	1.03391	1.05564	0.332218	0.378675	0.301815	0.321761	0.268451	0.207239	0.23142	0.273421	0.217923	0.271005	0.0791541	0.428495	0.527295	0.319052
10.0167	0.745784	0.915717	0.945603	0.858772	0.807006	0.808493	0.977336	0.863008	0.900622	1.06252	1.04026	0.878033	0.765974	0.899137	0.900622	0.868268	0.835241	0.926536	0.781215	1.1002	0.897999	0.852473	0.879945	1.02233	1.08069	1.03879	0.330198	0.3599	0.304718	0.312689	0.191441	0.189598	0.204807	0.314561	0.154528	0.262551	0.099841	0.446069	0.391054	0.3213
10.5167	0.755873	0.959888	0.969758	0.91315	0.789275	0.868828	1.00872	0.944056	0.842563	1.00243	1.00492	0.900523	0.743163	0.947309	0.842563	0.872438	0.866066	0.922565	0.752205	1.13591	0.860692	0.891507	0.876605	1.01317	1.06775	1.09831	0.356985	0.384477	0.298929	0.337666	0.215035	0.229422	0.217496	0.332995	0.202579	0.255579	0.123018	0.457647	0.439171	0.317932
11.0167	0.815664	0.932741	0.97054	0.84489	0.759972	0.94581	0.947121	0.933282	0.850444	1.01209	1.04627	0.915292	0.740932	0.880328	0.850444	0.899505	0.818049	0.926588	0.734613	1.097	0.859092	0.881381	0.851023	1.00064	1.10266	1.12854	0.342056	0.375893	0.330904	0.278526	0.254564	0.216785	0.205492	0.225592	0.146014	0.244667	0.0958272	0.427986	0.478707	0.319122
11.5167	0.765448	0.941244	0.985734	0.900673	0.802706	0.837996	1.00928	0.996696	0.869737	1.00324	1.01574	0.903173	0.757342	0.892129	0.869737	0.940643	0.930209	0.969638	0.786083	1.04994	0.88591	0.823226	0.886498	1.10252	1.14652	1.06684	0.307397	0.352286	0.319211	0.267832	0.280182	0.19032		0.321202	0.257895	0.201152	0.110747	0.428944	0.366576	0.307911
12.0167	0.749105	0.984787	0.991726	0.892023	0.805724	0.872012	0.998858	0.964334	0.888954	0.993168	1.05305	0.924634	0.755341	1.00786	0.888954	0.863499	0.883112	1.01216	0.818669	1.08162	0.838326	0.852724	0.916552	1.05337	1.08819	1.11807	0.336146	0.326062	0.284411	0.31475	0.266002	0.176457		0.341699	0.189087		0.122809	0.471639	0.307333	0.310106
12.5167	0.759266	1.00493	1.01727	0.888327	0.82094	0.950622	1.06719	1.00282	0.873649	1.04781	1.08716	0.904717	0.688531	0.945772	0.873649	1.02386	0.826857	0.964412	0.776607	1.05678	0.845032	0.884995	0.877242	1.06433	1.06657	1.10755	0.356249	0.320866	0.294809	0.297801	0.197466	0.205791		0.282003	0.203055		0.10087	0.425127	0.421375	0.333206
13.0167	0.76207	0.989231	0.946221	0.927353	0.751476	0.941184	1.07789	1.0064	0.950188		1.07153	0.908541	0.737279	0.898824	0.950188	0.909311	0.977132	0.955881	0.874785	1.08481	0.870906	0.859248	0.894795	0.99852	1.15182	1.14163	0.359487	0.344001	0.303795	0.345381	0.265983	0.226665		0.313835	0.221837		0.0961843	0.410826	0.385334	0.362698
13.5167	0.767144	0.965073	1.00016	0.898947	0.828213	0.849657	1.04461	0.885392			1.04267	0.941092	0.781906	0.906484	0.931646	0.918471	0.915268	0.979516	0.810144	1.08071	0.819033	0.851623	0.919817	1.02573		1.15184	0.30612	0.318853	0.272384	0.332778	0.254088	0.194559		0.344117	0.201808		0.113275	0.41876	0.381884	0.344883
14.0167	0.801501	0.956598	0.978712	0.872975	0.811987	0.902998	1.07144	0.989092			1.09633	0.93994	0.757432	0.850134	0.911848	0.954098	0.945317	1.01101	0.821545	1.11269	0.893106	0.889573	0.929811	1.27786		1.16064	0.292275	0.33693	0.296359	0.329893	0.314744	0.166702		0.315409	0.193863		0.0717818	0.429244	0.412712	0.378129
14.5167	0.764814	0.958734	0.964258	0.878536	0.71378	0.921489	1.04007	0.979548			1.1293	0.950357	0.747582	0.872765	0.904226	0.917783	0.938425	0.958732	0.903209	1.11486	0.818566	0.840985	0.945727	1.1628		1.12005	0.307541	0.331488	0.313878	0.328459	0.270243	0.186754		0.376973	0.216426		0.0827561	0.412862	0.382642	0.355508
15.0167	0.780812	0.920258	1.02366	0.911384	0.851451	0.905881	0.990985	1.0413			1.09087	0.969617	0.752886	0.849367	0.927324	0.940228	0.839089	1.00649	0.856172	1.10841	0.792173	0.783584	0.945386	1.17868		1.10167	0.312844	0.295407	0.329679	0.354404	0.273478	0.155317		0.328283	0.209356		0.0861877	0.434496	0.438131	0.330154
																											0.332345	0.345491	0.324578	0.306832	0.265352	0.169615
																											0.310628	0.334765	0.315954	0.33785	0.297629	0.13206
																											0.324757	0.332079	0.325651	0.36994	0.252218	0.153983

## Sheet: Fig 2d
Time (min)	CDK6-D1-sip21p27																										D1-CDK6-p21
-0.0666667	1.03386	0.999165	1.02124	0.968602	1.06585	0.979758	1	0.984903	1	1.06364	0.983456	0.992094	0.999619	1													1.01531	0.965721	0.989862	0.994371	1.00514	0.963937	0.961788	1.00734	0.919648	0.958331
-0.05	1	1	1.01027	0.980718	1	0.946947	1.01669	0.962285	0.998551	1	0.917696	0.997909	0.994492	0.970535													0.960214	1.0031	1.0031	1.01048	0.98047	1.03312	1.00799	1.0041	0.994563	1.0076
-0.0333333	0.96008	0.989649	0.963885	1.01252	0.97234	1.0291	0.931891	1	1.03958	1.02422	1	1.03753	1	0.99497													0.991682	0.971063	1	1.03498	1.02937	1	0.989655	0.98018	1	0.993267
-0.0166667	0.991055	1.00609	1	1.01163	0.966255	1.01933	1.0264	1.01258	0.998556	0.982417	1.05577	1.03263	1.00699	1.01257													1	1	0.992136	1	1	1.04494	1	1	1.02171	1.0087
0	1.01114	1.02686	0.999099	1	1.02624	1	0.986078	1.0564	1.03555	0.976168	1.00754	1	1.00396	1.01265													1.04819	1.00124	1.00197	0.975151	0.978364	0.998433	1.00182	0.959794	1.03596	1
0.0166667	0	0	0	0	0	0	0	0	0	0	0	0	0	0													0	0	0	0	0	0	0	0	0	0
0.0333333	0.150073	0.11516	0.0378761	0.114465	0.119718	0.13002	0.0587274	0.12243	0.0531627	0.233218	0.0482438	0.0967793	0.0807753	0.234745													0.119225	0.176056	0.0479885	0.0271089	0.133408	0.000220979	0.0834185	0.00534716	0.112364	0.143502
0.05	0.228745	0.188431	0.0713464	0.218067	0.220571	0.258412	0.150464	0.189201	0.0864939	0.331105	0.0760939	0.162765	0.129831	0.284658													0.172126	0.232325	0.0637893	0.0357612	0.17534	0.0170799	0.139797	0.00759819	0.169288	0.182255
0.0666667	0.297192	0.222875	0.0884417	0.256544	0.227724	0.259449	0.200484	0.217077	0.100017	0.422241	0.128957	0.191523	0.177729	0.341501													0.195173	0.271422	0.0705758	0.0524341	0.227444	0.0267728	0.17701	0.0151189	0.190735	0.190533
0.0833333	0.284884	0.247323	0.106998	0.289919	0.283812	0.281605	0.242848	0.255004	0.114649	0.462158	0.152086	0.231798	0.182426	0.398157													0.197287	0.276705	0.0918903	0.0509194	0.24747	0.0319187	0.211317	0.0161971	0.215003	0.190922
0.1	0.331552	0.288259	0.135467	0.316325	0.31281	0.385318	0.326447	0.29132	0.131806	0.478618	0.155464	0.240868	0.204027	0.44179													0.234107	0.299232	0.0944631	0.0571113	0.259294	0.0374559	0.211024	0.0192321	0.224795	0.204264
0.116667	0.372347	0.322241	0.0960753	0.318467	0.351524	0.320785	0.284731	0.276434	0.156721	0.538499	0.172354	0.305968	0.213739	0.460712													0.261833	0.335105	0.108013	0.0641218	0.289223	0.0432589	0.224043	0.0241946	0.238203	0.205541
0.133333	0.409746	0.343354	0.129943	0.335062	0.366756	0.401083	0.326216	0.315632	0.16236	0.529408	0.236524	0.290781	0.238289	0.457232													0.249301	0.317626	0.126345	0.0720284	0.287091	0.045436	0.254388	0.025814	0.285215	0.20664
0.15	0.411644	0.35469	0.146054	0.325736	0.393983	0.353059	0.255704	0.378948	0.165639	0.592838	0.205876	0.306374	0.245177	0.458064													0.250246	0.335937	0.112228	0.0717138	0.297397	0.0493413	0.259349	0.0262784	0.261492	0.219147
0.166667	0.46061	0.34639	0.146696	0.350711	0.383376	0.38711	0.411929	0.362513	0.168145	0.5684	0.225872	0.360032	0.263277	0.508092													0.255784	0.357426	0.120104	0.0751979	0.312162	0.04974	0.248819	0.0251395	0.295016	0.215032
0.183333	0.447858	0.363916	0.159632	0.384883	0.397093	0.417612	0.408567	0.406224	0.176763	0.586905	0.195806	0.339323	0.25441	0.520118													0.257969	0.362655	0.121381	0.0689042	0.310723	0.0504837	0.24887	0.0276791	0.298732	0.200192
0.2	0.507882	0.345384	0.177575	0.364904	0.429492	0.43191	0.31991	0.38846	0.182201	0.650163	0.241268	0.341132	0.261463	0.506213													0.252035	0.340203	0.123288	0.0638531	0.321236	0.0484835	0.255205	0.0286533	0.315069	0.197168
0.216667	0.508338	0.381118	0.173615	0.386457	0.444474	0.438814	0.384884	0.354642	0.210214	0.626256	0.224769	0.362177	0.261791	0.487574													0.273733	0.333006	0.139284	0.0756645	0.319995	0.0547381	0.248122	0.0320301	0.289961	0.218001
0.233333	0.500182	0.377788	0.187527	0.406506	0.440974	0.452809	0.465598	0.395404	0.212602	0.649392	0.267963	0.385575	0.282063	0.520457													0.287756	0.339471	0.136278	0.071779	0.33524	0.0608292	0.235594	0.0331	0.324225	0.228162
0.25	0.506911	0.383985	0.193036	0.380805	0.493717	0.536162	0.382329	0.40507	0.20728	0.683381	0.270473	0.360799	0.283596	0.533948													0.26478	0.335223	0.132517	0.0713482	0.327265	0.0550553	0.287167	0.0328582	0.310152	0.222059
0.266667	0.544279	0.415706	0.166157	0.428759	0.448263	0.575779	0.465232	0.421224	0.205315	0.650746	0.287919	0.385946	0.276639	0.546042													0.268212	0.342256	0.132506	0.0766133	0.325389	0.0535987	0.2642	0.0307065	0.337059	0.201272
0.283333	0.506491	0.426093	0.200688	0.413092	0.486765	0.505448	0.369596	0.406068	0.220339	0.691495	0.281787	0.371784	0.298543	0.551764													0.251272	0.335675	0.139464	0.0725536	0.319436	0.0522533	0.261301	0.0339253	0.342339	0.230018
0.3	0.54397	0.392827	0.189046	0.44448	0.513748	0.460509	0.501511	0.42397	0.209446	0.646546	0.274824	0.400251	0.288645	0.559672													0.252928	0.329915	0.134399	0.0716569	0.336106	0.0501205	0.268793	0.0372101	0.316079	0.228391
0.316667	0.550028	0.449634	0.207513	0.440189	0.527794	0.543462	0.41736	0.477022	0.239565	0.676718	0.304414	0.409607	0.314132	0.518569													0.249261	0.350464	0.156099	0.0759393	0.337	0.0471582	0.277502	0.0401003	0.344775	0.224274
0.333333	0.601339	0.43858	0.202481	0.423438	0.536899	0.510173	0.392037	0.49558	0.233156	0.675922	0.269064	0.395025	0.2983	0.55779													0.247146	0.342135	0.147387	0.0718614	0.352686	0.0610023	0.279105	0.0346263	0.344734	0.242162
0.35	0.567899	0.433387	0.213328	0.452564	0.522463	0.503452	0.392264	0.476329	0.242049	0.693026	0.290651	0.410041	0.310339	0.586222													0.241558	0.35201	0.149021	0.0770914	0.330225	0.0556681	0.275327	0.0374176	0.342305	0.239205
0.366667	0.583173	0.419791	0.222962	0.446817	0.578732	0.513366	0.492669	0.498767	0.244914	0.714635	0.298016	0.441128	0.316608	0.566468													0.277037	0.34677	0.136096	0.0913914	0.338909	0.0596762	0.26829	0.0361767	0.332465	0.225668
0.383333	0.569803	0.440068	0.207529	0.461594	0.576717	0.536932	0.52451	0.510265	0.245532	0.695018	0.317037	0.459706	0.332559	0.622713													0.286345	0.348916	0.158121	0.0815836	0.326151	0.0603957	0.300064	0.0389938	0.319986	0.236073
0.4	0.587841	0.463569	0.249398	0.483602	0.589319	0.557258	0.460979	0.497124	0.23998	0.7256	0.311374	0.457772	0.327418	0.614405													0.270462	0.352055	0.152223	0.0770244	0.340418	0.0571122	0.273424	0.0435061	0.328363	0.230369
0.416667	0.586115	0.442875	0.213774	0.493648	0.570854	0.557601	0.432601	0.50578	0.272195	0.709874	0.334525	0.466125	0.333677	0.582075													0.262747	0.317004	0.144345	0.0879667	0.317457	0.0553333	0.270977	0.0392788	0.323094	0.239794
0.433333	0.608398	0.461747	0.23678	0.488512	0.588548	0.612257	0.468814	0.451735	0.257358	0.711267	0.369309	0.452604	0.342303	0.567857													0.269861	0.321718	0.138333	0.0845386	0.329832	0.0583478	0.270088	0.0404645	0.338534	0.248338
0.45	0.585176	0.452708	0.258259	0.466116	0.608835	0.525727	0.522994	0.476882	0.256423	0.696739	0.289089	0.451581	0.35525	0.591752													0.263693	0.345546	0.152678	0.0758986	0.328326	0.0657628	0.270846	0.0447581	0.335573	0.228242
0.466667	0.611915	0.44942	0.242547	0.476222	0.591357	0.629465	0.42248	0.532953	0.269894	0.72083	0.32788	0.467013	0.349281	0.582431													0.323986	0.334421	0.157145	0.0855632	0.334374	0.0652939	0.289074	0.0444633	0.326285	0.210699
0.483333	0.603585	0.484087	0.270176	0.498411	0.579596	0.63105	0.478199	0.517471	0.262846	0.758914	0.330102	0.4763	0.353349	0.608844													0.281594	0.335884	0.156092	0.0943108	0.337449	0.0594811	0.287124	0.0422134	0.325304	0.247543
0.5	0.606893	0.461383	0.245108	0.504684	0.612923	0.595521	0.488284	0.509505	0.257928	0.747469	0.3364	0.525012	0.350251	0.620861													0.277134	0.363086	0.14829	0.0869052	0.339392	0.0695844	0.291173	0.0434997	0.326495	0.217167
0.516667	0.64696	0.470172	0.283838	0.535987	0.582171	0.660508	0.492126	0.524782	0.265401	0.713588	0.345483	0.490385	0.361975	0.614759													0.274338	0.353693	0.16146	0.0892442	0.337752	0.0623668	0.28973	0.0422812	0.339137	0.239388
0.6	0.647853	0.500737	0.265058	0.538832	0.633587	0.666322	0.520893	0.556277	0.293137	0.796766	0.407378	0.517294	0.384801	0.595048													0.29481	0.309627	0.157278	0.0952595	0.341169	0.0767318	0.268789	0.0463547	0.341884	0.234421
0.683333	0.660211	0.565597	0.30112	0.544404	0.664216	0.742219	0.585727	0.58581	0.306604	0.789221	0.353595	0.503618	0.401749	0.602035													0.291171	0.337731	0.164575	0.0912189	0.34613	0.062837	0.279923	0.0464666	0.318352	0.221293
0.766667	0.689241	0.547605	0.266224	0.613614	0.673313	0.718454	0.540247	0.613198	0.30782	0.82414	0.450941	0.556532	0.44819	0.646285													0.32049	0.318399	0.162928	0.0811585	0.329193	0.0689298	0.279679	0.051848	0.328237	0.228823
0.85	0.737648	0.565673	0.320203	0.612854	0.682867	0.714985	0.585995	0.628204	0.330881	0.847071	0.46411	0.593144	0.443474	0.63488													0.28905	0.347148	0.15086	0.0892415	0.326382	0.0802371	0.270796	0.0494604	0.322128	0.226531
0.933333	0.733874	0.601627	0.305413	0.581425	0.641083	0.759407	0.631895	0.602402	0.304909	0.871057	0.460041	0.607304	0.467236	0.640261													0.294376	0.369785	0.164947	0.0888435	0.356243	0.082925	0.27377	0.055424	0.27735	0.240316
1.01667	0.729335	0.620394	0.353033	0.62587	0.679241	0.795449	0.648144	0.658121	0.35857	0.855985	0.440851	0.610869	0.472716	0.693732													0.328613	0.344977	0.167591	0.0924792	0.337237	0.0967796	0.26769	0.0550129	0.337065	0.246463
1.1	0.755624	0.559451	0.402509	0.632976	0.678778	0.806779	0.615794	0.633757	0.370217	0.862869	0.48364	0.622714	0.475389	0.689723													0.306001	0.358187	0.171421	0.107534	0.319861	0.0891809	0.293483	0.0548849	0.325333	0.250683
1.18333	0.768248	0.582281	0.380373	0.671633	0.764551	0.87329	0.583461	0.6553	0.371935	0.83045	0.520964	0.654139	0.488101	0.694751													0.304101	0.367383	0.158371	0.101698	0.32171	0.0872167	0.290202	0.0548813	0.302013	0.242734
1.26667	0.771614	0.612611	0.386042	0.652583	0.755278	0.815577	0.688155	0.632217	0.393222	0.891226	0.511799	0.698456	0.507574	0.726244													0.292193	0.372147	0.168413	0.0988401	0.30889	0.0910015	0.282875	0.0589449	0.334523	0.239472
1.35	0.738964	0.578127	0.435663	0.695074	0.765127	0.816887	0.754344	0.727369	0.38969	0.852683	0.578622	0.67857	0.518618	0.7112													0.330117	0.329941	0.16605	0.10659	0.312896	0.0979273	0.289533	0.0618076	0.303824	0.259485
1.43333	0.785007	0.619067	0.450515	0.719693	0.718361	0.866851	0.659308	0.662017	0.402359	0.904659	0.606961	0.672647	0.561106	0.705823													0.306702	0.366194	0.174735	0.0989975	0.32503	0.101864	0.276492	0.0633051	0.288945	0.246778
1.51667	0.754842	0.574666	0.436424	0.759666	0.766618	0.873073	0.691986	0.693599	0.424418	0.906856	0.603837	0.708688	0.52059	0.740063													0.337528	0.346287	0.161197	0.102065	0.321388	0.100471	0.291845	0.0589185	0.315426	0.240718
1.6	0.761352	0.600702	0.446241	0.725526	0.780144	0.846692	0.660806	0.741692	0.400227	0.946326	0.580949	0.689325	0.566037	0.717598													0.326147	0.331479	0.162672	0.109242	0.315463	0.0852071	0.305563	0.0688242	0.328621	0.247641
1.68333	0.795347	0.648002	0.45117	0.714389	0.775188	0.865202	0.566417	0.699271	0.425752	0.924209	0.581559	0.698242	0.582633	0.764282													0.374437	0.364861	0.172821	0.103777	0.321926	0.104962	0.328073	0.0651883	0.309081	0.240835
1.76667	0.814652	0.621497	0.421609	0.761635	0.787156	0.870904	0.679511	0.789274	0.435763	0.967426	0.580546	0.71356	0.562997	0.726099													0.332186	0.33992	0.177707	0.106278	0.316853	0.0923491	0.30659	0.0707827	0.331068	0.260265
1.85	0.803686	0.632731	0.429577	0.774617	0.783023	0.806755	0.60686	0.722422	0.428641	0.947903	0.672527	0.7431	0.566528	0.773661													0.354989	0.359059	0.17181	0.114138	0.333191	0.0929775	0.281454	0.0657329	0.311131	0.260724
1.93333	0.821853	0.697592	0.47172	0.810614	0.827467	0.87435	0.741359	0.774916	0.464801	0.93227	0.653505	0.763323	0.56682	0.76874													0.323139	0.341936	0.174121	0.114427	0.341926	0.10122	0.302314	0.0716592	0.321737	0.244927
2.01667	0.812398	0.662468	0.45946	0.735481	0.784794	0.813998	0.696229	0.772953	0.454331	0.90444	0.649671	0.776086	0.5786	0.765316													0.34647	0.364152	0.179721	0.116228	0.318095	0.0946717	0.301528	0.0717296	0.32167	0.237929
2.51667	0.857617	0.696525	0.517565	0.82311	0.799084	0.95196	0.752134	0.761922	0.515524	0.952363	0.690547	0.783807	0.637753	0.785798													0.365268	0.376634	0.202698	0.115146	0.324996	0.103529	0.280449	0.0799016	0.317807	0.244746
3.01667	0.812124	0.749008	0.584333	0.844739	0.835306	0.938911	0.715716	0.832998	0.508715	0.979575	0.748623	0.81678	0.636616	0.796627													0.331414	0.39234	0.201484	0.12441	0.334942	0.111573	0.300195	0.0807973	0.274029	0.261561
3.51667	0.875295	0.70953	0.576412	0.844335	0.924551	0.965036	0.816813	0.934579	0.571564	1.0418	0.782519	0.805402	0.652648	0.839445													0.370165	0.371362	0.214604	0.125744	0.324817	0.129515	0.287448	0.0789883	0.289619	0.269648
4.01667	0.883086	0.792509	0.630452	0.876203	0.915095	1.01093	0.790197	0.888914	0.51293	1.11509	0.880472	0.880247	0.634256	0.820313													0.402226	0.402955	0.247146	0.145275	0.340621	0.122512	0.306056	0.0966951	0.289555	0.269231
4.51667	0.881477	0.789562	0.619223	0.918885	0.833263	1.03942	0.768106	0.882192	0.581803	1.10027	0.886233	0.88383	0.681194	0.8309													0.359221	0.367117	0.221641	0.146803	0.332293	0.0983089	0.318252	0.0973254	0.282344	0.262188
5.01667	0.892256	0.876305	0.684326	0.901171	0.883837	1.00887	0.80112	0.83769	0.621835	1.08409	1.01383	0.867404	0.659772	0.846733													0.396755	0.414921	0.243105	0.158564	0.331686	0.113341	0.331721	0.107148	0.281307	0.255259
5.51667	0.93452	0.834683	0.667084	0.969199	0.920315	1.03069	0.826735	0.879441	0.637971	1.09008	0.939414	0.911103	0.722215	0.872366													0.40602	0.422332	0.22749	0.163108	0.316906	0.113549	0.334412	0.111967	0.305512	0.298754
6.01667	0.915513	0.882711	0.713024	1.05673	0.960258	1.0551	0.744126	0.868761	0.637654	1.13955	1.02489	0.890959	0.695437	0.866994													0.413386	0.411683	0.232118	0.17331	0.332128	0.128179	0.319229	0.120879	0.26036	0.2568
6.51667	0.939643	0.939191	0.716765	0.970969	0.98554	0.960166	0.743398	0.927966	0.627016	1.11457	0.982981	0.971183	0.751072	0.853454													0.444686	0.455375	0.260912	0.168045	0.322391	0.126778	0.326075	0.13338	0.277735	0.285075
7.01667	0.936699	0.894519	0.764878	0.945735	0.944237	0.972179	0.802432	0.975477	0.697545	1.15257	0.977715	0.973196	0.779308	0.837788													0.372339	0.356022	0.250755	0.169391	0.311015	0.159	0.354477	0.128032	0.253724	0.275696
7.51667	0.945908	0.943625	0.730231	1.00239	0.94168	0.985522	0.776828	0.955768	0.701969	1.12357	0.997899	0.988195	0.761439	0.913831													0.392267	0.382864	0.267307	0.185161	0.329259	0.162645	0.346093	0.131798	0.282687	0.286426
8.01667	0.970622	0.976798	0.804594	1.02249	0.968386	1.136	0.80122	0.890364	0.72473	1.0859	0.98075	0.968789	0.780114	0.856388													0.418193	0.384463	0.249388	0.177232	0.311941	0.181296	0.365403	0.14771	0.291989	0.280321
8.51667	0.966779	1.00102	0.839568	0.972539	1.00099		0.780885	0.998224	0.7872	1.1059	0.90101	0.878599	0.74558	0.928803													0.433258	0.444673	0.280641	0.185309	0.302962	0.17745	0.379797	0.135063	0.278228	0.272351
9.01667	0.950739	0.993135	0.836073	1.02154	0.981356		0.819645	0.99759	0.771043	1.10944	1.00341	0.941585	0.763782	0.893506													0.429425	0.444651	0.274654	0.190921	0.312108	0.193472	0.393306	0.135886	0.292817	0.281054
9.51667	0.989582	0.993307	0.800853	1.089	0.993693		0.755586	0.980535	0.765828	1.19464	1.14749	0.951076	0.765841	0.944006													0.450678	0.440215	0.26127	0.201663	0.306423	0.184569	0.391039	0.148154	0.283201	0.263611
10.0167	0.977114	0.984447	0.84161	1.08788	1.00443			0.978029	0.784487	1.10685	1.08113	0.996254	0.77759	0.931346													0.448	0.443357	0.299264	0.202055	0.284981	0.206684	0.403175	0.146862	0.326415	0.265497
10.5167	1.01338	0.988793	0.869884	1.04921	1.03174			0.995339	0.799559	1.12798	1.08616	0.972347	0.777116	0.888915													0.42149	0.426247	0.300492	0.195789		0.215086	0.428135	0.140359	0.328074	0.27627
11.0167	0.955774	0.981168	0.869347	1.10057	1.01972			1.03581	0.789904	1.16871	1.04768	0.963349	0.787567	0.932348													0.409924	0.447928	0.305458	0.18275		0.21879	0.40097	0.167463	0.328067	0.264748
11.5167	0.969239	1.01097	0.937902	1.09992	1.0583			0.918943	0.813558	1.12178	1.00991	0.978533	0.755608	0.947063													0.418709	0.481302	0.299469	0.196979		0.245386	0.405084	0.169005	0.355254	0.244932
12.0167	0.996007	1.0227	0.857864	1.03977	1.03238			0.978484	0.788002	1.09873	1.01029	0.959381	0.767527	0.910766													0.484058	0.483062	0.298931	0.208929		0.227102	0.438326	0.1676	0.339461	0.269325
12.5167	0.984303	1.07481	0.83266	1.10664	1.03961			0.868567	0.790998	1.19855	1.07857	1.02315	0.736636	0.900025													0.433458	0.449583	0.297705	0.218099		0.222428	0.414128	0.170278	0.36813	0.272169
13.0167	0.981989	1.04095	0.885231	1.08307	1.0126				0.850642	1.13862	1.09197	0.949921	0.77729	0.953346													0.458018	0.462271	0.304291	0.230659		0.234637	0.4534	0.178697	0.3417	0.298694
13.5167	0.994765	1.02941	0.842254	1.10253	1.04493				0.863745	1.17784	1.20731	0.948838	0.795784	0.938547													0.478177	0.492232	0.297255	0.234972		0.249841	0.44577	0.167861	0.331652	0.284561
14.0167	0.975843	0.980357	0.843253	1.07417	1.0267				0.859403	1.18463	1.15139	0.945558	0.810298	0.930482													0.439918	0.473667	0.294514	0.225349		0.242826	0.465394	0.16727	0.374142	0.296328
14.5167	0.950161	1.05679	0.931976	1.10254	1.12574				0.846718	1.18723	1.23305	0.943954	0.812685	0.92956													0.471315	0.45595	0.275264	0.24159		0.280269	0.446289	0.177604	0.340258	0.307188
15.0167	0.908986	1.10308	0.938703	1.13394	1.0251				0.881272	1.18949	1.1118	0.886814	0.825606	0.978105													0.437818	0.473177	0.307226	0.248294		0.264141	0.448751	0.173546	0.357474	0.29884

## Sheet: Fig 2e
Time (min)	CDK4-D1-p21 p21 FRAP																										CDK4-D1-p27 p27 FRAP
-0.0666667						0.996875	1	1.0115	1	0.961354	0.960672	0.993413	1.01306	1.00357													0.990246	0.941766	1	0.989337	0.997711	1.00598	0.996992	1	1.01674	1	1.00225	1.00884	0.982155	0.985383
-0.05						1.01012	1.02632	0.979511	1.02632	1	0.998177	1.01607	1	0.987632													0.984123	1.01166	0.997614	1.0116	0.998344	0.973353	1.0068	1.03268	0.997317	0.989902	1.03915	1.00916	1	1.04371
-0.0333333						1	0.976255	1.01766	0.976255	0.980318	1.04035	1	1.0092	1.00241													1.00866	1	1.01695	1	1.00368	0.995878	1	0.999963	1.02245	0.980813	0.965548	0.982495	0.985138	1
-0.0166667	1	1	1	1	1	1.00574	0.967151	1	0.967151	1.02014	1.01732	1.02506	0.995826	0.968475													1.02351	0.973293	1.03123	1.02091	1.03192	1.03007	1.03585	1.06068	1	1.00033	0.993874	0.991146	1.00768	1.03226
0	0	0	0	0	0	0.988179	1.00999	0.98396	1.00999	1.00692	1	0.99803	0.999934	1													1	1.00478	0.99074	0.996604	1	1	0.962673	0.989856	0.987017	1.00031	1	1	1.0348	0.98555
0.0166667	0.162821	0.0553413	0.100439	0.0343333	0.0988732	0	0	0	0	0	0	0	0	0													0	0	0	0	0	0	0	0	0	0	0	0	0	0
0.0333333	0.244343	0.0808756	0.151453	0.0492128	0.160026	0.13167	0.166359	0.0693338	0.166359	0.0771329	0.108756	0.0236195	0.0271612	0.11769													0.0898983	0.143286	0.0299452	0.134635	0.144796	0.172685	0.0904041	0.107498	0.0646508	0.113613	0.141249	0.0324802	0.0840174	0.0566742
0.05	0.289788	0.091948	0.195687	0.0592923	0.174698	0.252019	0.206494	0.0972077	0.206494	0.123939	0.125064	0.0403794	0.0383534	0.146152													0.118559	0.197326	0.0320212	0.173031	0.176874	0.228711	0.0966305	0.12596	0.0833937	0.150211	0.169334	0.0659097	0.0995716	0.0666466
0.0666667	0.325328	0.112885	0.21473	0.0787968	0.202179	0.271131	0.245529	0.107714	0.245529	0.147107	0.152461	0.0517969	0.0473043	0.16965													0.15221	0.231033	0.0406702	0.198649	0.202223	0.209061	0.132455	0.141472	0.0970861	0.178409	0.197079	0.0839193	0.115682	0.0828276
0.0833333	0.353781	0.116684	0.236788	0.0703853	0.211707	0.306192	0.254389	0.11871	0.254389	0.153604	0.17593	0.048904	0.05677	0.195902													0.170155	0.262129	0.0525368	0.217158	0.210504	0.245693	0.139909	0.177589	0.109409	0.196423	0.209052	0.0987496	0.123458	0.0856505
0.1	0.355279	0.127497	0.247011	0.0947151	0.240195	0.319752	0.267436	0.127698	0.267436	0.182895	0.162722	0.0619865	0.0609219	0.196227													0.185378	0.274053	0.0522201	0.228526	0.204019	0.226619	0.157401	0.18083	0.124011	0.214889	0.241745	0.109881	0.116945	0.0928266
0.116667	0.363232	0.138784	0.246909	0.10258	0.222656	0.348835	0.260553	0.130467	0.260553	0.204481	0.195116	0.0571776	0.0675669	0.218434													0.187848	0.294769	0.0560262	0.231074	0.199124	0.24434	0.161244	0.155488	0.124783	0.233164	0.263166	0.119494	0.132912	0.121266
0.133333	0.387516	0.133524	0.255421	0.0927115	0.239579	0.353126	0.280406	0.138965	0.280406	0.169988	0.188422	0.0610182	0.074448	0.227105													0.17288	0.310766	0.0624899	0.24954	0.210746	0.2575	0.183709	0.197823	0.128277	0.225729	0.261243	0.107758	0.129985	0.114514
0.15	0.366304	0.137201	0.269017	0.106326	0.254112	0.347301	0.273945	0.119495	0.273945	0.19058	0.199569	0.0679608	0.073353	0.217641													0.207445	0.333219	0.060142	0.245078	0.214471	0.233615	0.175302	0.174322	0.129505	0.229787	0.275122	0.126264	0.140346	0.113271
0.166667	0.394777	0.145186	0.282788	0.110492	0.257481	0.365589	0.301949	0.14163	0.301949	0.187246	0.213379	0.0737449	0.0793417	0.235056													0.206915	0.326001	0.0565049	0.265203	0.228651	0.223972	0.195301	0.195499	0.113633	0.272216	0.283429	0.139092	0.159296	0.126484
0.183333	0.383298	0.148498	0.274156	0.100605	0.256639	0.358675	0.311582	0.15252	0.311582	0.157261	0.203013	0.0655126	0.0935308	0.23697													0.211669	0.328063	0.0731317	0.26836	0.245365	0.25083	0.208599	0.207336	0.134271	0.254953	0.287399	0.127436	0.1329	0.140404
0.2	0.42958	0.149549	0.279069	0.0987778	0.266956	0.363407	0.302691	0.149477	0.302691	0.191369	0.217515	0.0690853	0.0926446	0.230149													0.208038	0.347842	0.0841399	0.261493	0.240901	0.246932	0.213694	0.21639	0.125426	0.254868	0.295772	0.152543	0.15552	0.12759
0.216667	0.41241	0.150249	0.294039	0.122616	0.236137	0.385161	0.318876	0.161476	0.318876	0.209798	0.231409	0.0749818	0.093751	0.236937													0.219916	0.337911	0.0842039	0.278151	0.23398	0.240378	0.214916	0.194516	0.134735	0.266397	0.273264	0.141725	0.166894	0.138257
0.233333	0.393988	0.159955	0.259986	0.126417	0.260427	0.386336	0.314164	0.158144	0.314164	0.205572	0.220016	0.0806489	0.0980623	0.254038													0.240634	0.308636	0.0704233	0.26112	0.237127	0.236214	0.200276	0.208727	0.139846	0.261479	0.28866	0.173156	0.149872	0.144387
0.25	0.428364	0.162853	0.282929	0.131082	0.261321	0.388523	0.306742	0.182141	0.306742	0.224119	0.220412	0.0814577	0.109997	0.246483													0.222608	0.336621	0.0855416	0.257414	0.242024	0.267566	0.21401	0.20675	0.144162	0.256462	0.293542	0.159175	0.169662	0.175
0.266667	0.446518	0.152566	0.287749	0.125256	0.265479	0.390913	0.316237	0.147232	0.316237	0.20371	0.223801	0.0841917	0.106099	0.239937													0.242597	0.357142	0.0777077	0.265693	0.263738	0.255453	0.209337	0.209789	0.161324	0.27405	0.305702	0.159721	0.151926	0.167473
0.283333	0.438083	0.176311	0.271075	0.104307	0.258214	0.393347	0.3336	0.166275	0.3336	0.216296	0.212971	0.0812633	0.114206	0.25768													0.221673	0.359586	0.087804	0.266345	0.248954	0.266835	0.231053	0.218193	0.14053	0.259037	0.30477	0.154376	0.170107	0.168532
0.3	0.428672	0.157696	0.279246	0.119382	0.265566	0.407629	0.332884	0.158377	0.332884	0.198018	0.246558	0.088336	0.113926	0.239578													0.220562	0.330595	0.0806403	0.279405	0.270675	0.265419	0.247354	0.208678	0.130173	0.267969	0.30478	0.171937	0.166608	0.164907
0.316667	0.404134	0.169391	0.273261	0.115627	0.256477	0.412967	0.336474	0.180345	0.336474	0.202857	0.237244	0.0866407	0.119779	0.246424													0.220175	0.342666	0.0877063	0.26562	0.259053	0.260802	0.233085	0.206832	0.128268	0.260982	0.294564	0.176311	0.163348	0.172639
0.333333	0.42045	0.170937	0.280306	0.119187	0.257698	0.385693	0.350282	0.156179	0.350282	0.183943	0.23434	0.0835071	0.119039	0.263167													0.217703	0.356838	0.0941939	0.265654	0.268717	0.264148	0.240503	0.2019	0.149937	0.27254	0.316731	0.159447	0.187442	0.165339
0.35	0.442811	0.166594	0.295379	0.122393	0.272374	0.411712	0.360215	0.16932	0.360215	0.20754	0.225296	0.086137	0.121434	0.241403													0.224861	0.350399	0.0756918	0.268066	0.267477	0.255024	0.238582	0.206949	0.150928	0.269655	0.299339	0.167664	0.179769	0.172603
0.366667	0.421568	0.172889	0.295883	0.118947	0.277764	0.406345	0.321749	0.170343	0.321749	0.208475	0.264119	0.0869059	0.138248	0.264578													0.208389	0.356544	0.09202	0.261614	0.281623	0.275373	0.231776	0.197981	0.145623	0.272493	0.304311	0.173198	0.164998	0.179997
0.383333	0.420502	0.15044	0.288089	0.124629	0.271417	0.400605	0.33639	0.189491	0.33639	0.216123	0.253141	0.0850698	0.135303	0.259416													0.212415	0.367009	0.103613	0.278568	0.288368	0.268139	0.247578	0.235891	0.133274	0.273877	0.324645	0.171	0.170357	0.178722
0.4	0.446207	0.16757	0.293998	0.124497	0.265546	0.404479	0.356735	0.184655	0.356735	0.212892	0.242153	0.0902501	0.147871	0.255259													0.237929	0.34837	0.0734548	0.278937	0.27289	0.271383	0.238842	0.224667	0.170602	0.264586	0.290695	0.16953	0.17896	0.179573
0.416667	0.416614	0.214118	0.282001	0.12223	0.287075	0.422471	0.358726	0.150863	0.358726	0.189229	0.238351	0.0827607	0.143391	0.259107													0.22514	0.370953	0.101627	0.264949	0.26933	0.26928	0.254552	0.220612	0.168715	0.280932	0.322238	0.171614	0.165729	0.194747
0.433333	0.424342	0.181419	0.30454	0.134453	0.271104	0.42762	0.349649	0.158724	0.349649	0.194526	0.250652	0.0894571	0.145123	0.273262													0.242254	0.366448	0.0910561	0.281162	0.275831	0.269187	0.264542	0.208756	0.160575	0.272008	0.289813	0.16548	0.171655	0.182173
0.45	0.442097	0.179585	0.280721	0.0951205	0.268217	0.429902	0.326524	0.140736	0.326524	0.194065	0.260437	0.0883051	0.14927	0.261099													0.210141	0.330571	0.108576	0.276547	0.296078	0.273828	0.239241	0.240309	0.151743	0.258174	0.289436	0.168736	0.178498	0.184035
0.466667	0.442369	0.179863	0.300444	0.129975	0.270819	0.427305	0.348509	0.153434	0.348509	0.205971	0.265977	0.0938949	0.155917	0.27631													0.235257	0.36374	0.102175	0.270273	0.282567	0.256697	0.261149	0.22719	0.173242	0.279903	0.308821	0.161133	0.176451	0.185222
0.483333	0.428525	0.180927	0.298548	0.131502	0.26471	0.431165	0.342232	0.1792	0.342232	0.193031	0.267028	0.0931842	0.156799	0.254171													0.198766	0.35576	0.103584	0.265345	0.283551	0.273056	0.242755	0.207552	0.150839	0.302944	0.318314	0.182638	0.178736	0.198622
0.5	0.409696	0.17553	0.305304	0.123647	0.259282	0.419513	0.34661	0.174245	0.34661	0.195865	0.253455	0.0850847	0.16157	0.249808													0.218808	0.370769	0.090174	0.273623	0.272881	0.269119	0.271261	0.214614	0.181007	0.275247	0.300495	0.174166	0.165722	0.199348
0.516667	0.432237	0.17391	0.308518	0.124395	0.28738	0.431301	0.336723	0.179247	0.336723	0.223924	0.256202	0.0930983	0.157927	0.249623													0.210307	0.375884	0.101923	0.270682	0.304574	0.272612	0.252076	0.221285	0.157016	0.279998	0.312214	0.165713	0.18161	0.187658
0.6	0.445884	0.182371	0.309731	0.127981	0.278708	0.422653	0.354109	0.193989	0.354109	0.186189	0.271231	0.0921894	0.1659	0.270357													0.213062	0.387813	0.113858	0.276015	0.301467	0.293084	0.252907	0.204465	0.168151	0.299673	0.296717	0.192132	0.152358	0.19421
0.683333	0.438054	0.183296	0.310737	0.121498	0.282987	0.416075	0.342059	0.166957	0.342059	0.199487	0.263221	0.085786	0.166785	0.271757													0.214355	0.396112	0.0974875	0.275831	0.302273	0.279349	0.252101	0.247244	0.174481	0.290989	0.318063	0.187845	0.18569	0.227099
0.766667	0.397061	0.181584	0.303182	0.126634	0.279877	0.412489	0.353666	0.192459	0.353666	0.215003	0.257418	0.089918	0.182849	0.266166													0.223969	0.412207	0.0956112	0.287722	0.31719	0.273283	0.23622	0.23507	0.154301	0.272905	0.288563	0.21912	0.175867	0.207411
0.85	0.429993	0.180784	0.306111	0.12748	0.258858	0.402114	0.360812	0.189303	0.360812	0.214233	0.275954	0.0902532	0.189606	0.276745													0.234896	0.38779	0.118781	0.278985	0.324201	0.305078	0.250351	0.247134	0.183443	0.295844	0.30809	0.204689	0.169	0.218094
0.933333	0.417731	0.197548	0.298628	0.133231	0.288115	0.402424	0.38294	0.23421	0.38294	0.171215	0.275225	0.0920505	0.183646	0.278633													0.232676	0.400792	0.117993	0.272842	0.317446	0.295602	0.27088	0.246135	0.170005	0.257237	0.299619	0.220186	0.188044	0.224783
1.01667	0.434151	0.198665	0.291655	0.127534	0.293229	0.416498	0.352702	0.191638	0.352702	0.211493	0.287078	0.0940792	0.193371	0.275002													0.231228	0.384332	0.126006	0.267289	0.326566	0.285068	0.260259	0.235736	0.172101	0.267521	0.308845	0.234358	0.202096	0.224995
1.1	0.384376	0.194506	0.328702	0.124338	0.28063	0.426538	0.366798	0.187452	0.366798	0.233862	0.303164	0.0820293	0.212987	0.272357													0.232953	0.374092	0.114899	0.277786	0.322034	0.263111	0.26541	0.239484	0.183589	0.281086	0.326344	0.216515	0.184498	0.225091
1.18333	0.42518	0.199968	0.291671	0.129277	0.283273	0.437766	0.370829	0.20252	0.370829	0.233374	0.295809	0.0955513	0.223496	0.276203													0.221524	0.413101	0.120405	0.283325	0.322458	0.295703	0.269948	0.242044	0.214556	0.270055	0.320723	0.22592	0.185626	0.237717
1.26667	0.436837	0.190042	0.300142	0.140914	0.282433	0.426798	0.364831	0.204179	0.364831	0.242509	0.302965	0.10683	0.227056	0.286873													0.243902	0.401134	0.122493	0.287506	0.323799	0.265659	0.279056	0.245287	0.169611	0.277209	0.315482	0.243563	0.18734	0.225149
1.35	0.474617	0.197335	0.303404	0.144486	0.278739	0.375611	0.367774	0.186296	0.367774	0.220941	0.309143	0.104013	0.234898	0.286477													0.243536	0.396084	0.119524	0.290424	0.346718	0.307173	0.286171	0.249007	0.153517	0.279544	0.330176	0.220929	0.18938	0.245776
1.43333	0.457198	0.20169	0.308756	0.162317	0.275128	0.382793	0.386222	0.224515	0.386222	0.226746	0.333302	0.0979433	0.234092	0.290845													0.245209	0.431449	0.126052	0.279452	0.339777	0.303284	0.269306	0.245329	0.183818	0.267974	0.313648	0.245357	0.198993	0.249301
1.51667	0.453775	0.201136	0.3164	0.127745	0.291764	0.365921	0.357663	0.230231	0.357663	0.219166	0.318543	0.11903	0.220777	0.280054													0.250878	0.434454	0.121768	0.295112	0.354815	0.300247	0.281496	0.254645	0.168242	0.286814	0.328621	0.237311	0.196362	0.254367
1.6	0.461867	0.193187	0.324827	0.147628	0.289547	0.378742	0.423996	0.222846	0.423996	0.205019	0.306103	0.111164	0.238917	0.296005													0.24242	0.405056	0.125606	0.299603	0.351417	0.323889	0.303999	0.261477	0.195721	0.285496	0.322776	0.252731	0.210619	0.256072
1.68333	0.442313	0.208632	0.338061	0.124991	0.290337	0.366128	0.377238	0.212111	0.377238	0.204461	0.309464	0.104796	0.238244	0.286502													0.254143	0.401716	0.131538	0.31197	0.336577	0.300315	0.296148	0.262512	0.167468	0.279423	0.326717	0.261197	0.201976	0.257076
1.76667	0.452329	0.193819	0.339251	0.144598	0.294602	0.36732	0.396454	0.224796	0.396454	0.221331	0.322587	0.108115	0.23382	0.278418													0.240692	0.438589	0.133615	0.302932	0.35386	0.279354	0.286383	0.257071	0.188267	0.283454	0.341977	0.250399	0.197888	0.278643
1.85	0.438023	0.221026	0.32796	0.110204	0.299953	0.37849	0.397684	0.232606	0.397684	0.231186	0.325795	0.116012	0.236681	0.290881													0.247461	0.416208	0.149073	0.285163	0.352281	0.288874	0.289158	0.24573	0.190247	0.276374	0.332372	0.255885	0.188327	0.252151
1.93333	0.432931	0.206354	0.346228	0.162382	0.289907	0.373808	0.385616	0.226652	0.385616	0.209013	0.301311	0.111218	0.251098	0.281155													0.275859	0.420985	0.130945	0.297354	0.332285	0.304028	0.297298	0.263935	0.187995	0.285551	0.361983	0.253446	0.198888	0.264782
2.01667	0.444412	0.214598	0.340488	0.168445	0.249318	0.37886	0.371013	0.223683	0.371013	0.233311	0.36083	0.12049	0.256708	0.291826													0.237162	0.421731	0.157096	0.300258	0.347617	0.306796	0.296183	0.261888	0.157942	0.277458	0.315233	0.238654	0.216838	0.266489
2.51667	0.446585	0.208135	0.321977	0.152753	0.284561	0.343662	0.430429	0.242335	0.430429	0.223777	0.340895	0.119021	0.252549	0.29623													0.247502	0.396191	0.133894	0.284879	0.359688	0.30566	0.293934	0.26257	0.195166	0.281102	0.336032	0.29959	0.210297	0.273381
3.01667	0.448408	0.210483	0.325073	0.156264	0.29932	0.39044	0.40948	0.288827	0.40948	0.240138	0.323916	0.132885	0.281431	0.310788													0.25044	0.415515	0.14304	0.295051	0.344194	0.282831	0.304018	0.292681	0.172801	0.309225	0.330124	0.298735	0.212582	0.293828
3.51667	0.484093	0.205038	0.322101	0.157004	0.29851	0.385465	0.432209	0.267901	0.432209	0.236697	0.335487	0.133778	0.28882	0.316251													0.269119	0.429357	0.161481	0.308581	0.367654	0.296103	0.302603	0.289106	0.213407	0.319913	0.346052	0.359752	0.235616	0.293038
4.01667	0.452357	0.228465	0.300763	0.142161	0.31706	0.371908	0.451985	0.27214	0.451985	0.235923	0.344679	0.132209	0.319564	0.328799													0.299123	0.443536	0.169321	0.303851	0.357135	0.277244	0.320587	0.297211	0.212642	0.313519	0.359436	0.360755	0.227194	0.325693
4.51667	0.451225	0.227873	0.330484	0.156405	0.316018	0.397208	0.427172	0.34121	0.427172	0.234069	0.347788	0.148396	0.329108	0.364966													0.259098	0.42986	0.179241	0.294344	0.389274	0.324782	0.307902	0.291865	0.202703	0.347135	0.332843	0.382072	0.232829	0.320979
5.01667	0.469293	0.232354	0.349771	0.171256	0.307871	0.391706	0.436365	0.329757	0.436365	0.265237	0.335073	0.153654	0.328817	0.332777													0.290612	0.447867	0.163308	0.298587	0.366011	0.305891	0.306749	0.287727	0.228997	0.33948	0.339977	0.410125	0.218992	0.340327
5.51667	0.465043	0.235106	0.354436	0.170497	0.328842	0.40776	0.4521	0.35297	0.4521	0.312173	0.380155	0.152211	0.341967	0.361562													0.295541	0.419466	0.162593	0.290963	0.352094	0.336167	0.326056	0.283525	0.220676	0.344116	0.326516	0.43874	0.231898	0.332175
6.01667	0.463462	0.209069	0.385982	0.183792	0.340291	0.405121	0.476529	0.359906	0.476529	0.292748	0.372523	0.15442	0.365406	0.392262													0.332375	0.43767	0.182177	0.293893	0.388712	0.321723	0.335902	0.300666	0.220113	0.367384	0.363975	0.422308	0.245449	0.357948
6.51667	0.443969	0.242843	0.370055	0.197628	0.337145	0.415911	0.462186	0.279056	0.462186	0.27888	0.368317	0.17085	0.35904	0.397523													0.332462	0.451295	0.172372	0.3118	0.373538	0.366509	0.337858	0.288604	0.22551	0.382452	0.34241	0.453417	0.233147	0.351021
7.01667	0.456542	0.259785	0.374658	0.19699	0.323007	0.413122	0.480878	0.253199	0.480878	0.300432	0.402595	0.175304	0.364628	0.38652													0.328098	0.450432	0.179507	0.285143	0.385785	0.356503	0.325554	0.287296	0.205425	0.34658	0.352081	0.426837	0.207794	0.353459
7.51667	0.4927	0.236373	0.397561	0.2318	0.338549	0.437497	0.49974	0.287151	0.49974	0.307636	0.437911	0.176652	0.378555	0.394157													0.340727	0.428655	0.196792	0.295853	0.378915	0.328793	0.359679	0.314408	0.249209	0.365141	0.343439	0.458728	0.202476	0.369021
8.01667	0.495531	0.245391	0.37092	0.204229	0.333738	0.454363	0.512583	0.301776	0.512583	0.331922	0.431492	0.179613	0.396789	0.412586													0.304857	0.452921	0.197851	0.280647	0.378443	0.378025	0.37393	0.276623	0.254543	0.393421	0.346997	0.479949		0.365677
8.51667	0.48397	0.263409	0.391377	0.205826	0.317707	0.447964	0.530197	0.274546	0.530197	0.290901	0.447476	0.168596	0.367989	0.419592													0.331637	0.363674	0.196177	0.287903	0.40435	0.368752	0.345269	0.30091	0.230475	0.370502	0.344435	0.481924		0.364083
9.01667	0.456036	0.282764	0.376587	0.245584	0.29432	0.473225	0.520269	0.318308	0.520269	0.32086	0.455009	0.179063	0.403615	0.423991													0.339281	0.45879	0.191764	0.27439	0.416038	0.391438	0.379256	0.300497	0.2675	0.386516	0.344106	0.512343		0.369936
9.51667	0.498445	0.270975	0.39756	0.236369	0.299765	0.44894	0.525036	0.299687	0.525036	0.295228	0.465547	0.196921	0.40884	0.430677													0.334595	0.463337	0.200272	0.286076	0.41635	0.407839	0.389676	0.315489	0.224223	0.402739	0.38551	0.51012		0.407274
10.0167	0.468289	0.272188	0.415855	0.235933	0.298656	0.480927	0.521917	0.318951	0.521917	0.308753	0.454592	0.187664	0.41707	0.443157													0.344747	0.44907	0.21764	0.277531	0.403833	0.424665	0.366625	0.324567	0.260029	0.411569	0.34233	0.520157		0.391882
10.5167	0.484215	0.275508	0.434819	0.24748	0.296628	0.491651	0.538894	0.322965	0.538894	0.378275	0.45777	0.190802	0.429375	0.437579													0.373561	0.467491	0.219283	0.257622	0.420013	0.409873	0.389016	0.318969	0.269001	0.416405	0.340978	0.561456		0.383134
11.0167	0.461307	0.299128	0.435581	0.260846	0.295313	0.490792	0.542513	0.350376	0.542513	0.352643	0.404364	0.199946	0.429235	0.412117													0.38441	0.496665	0.23959	0.293379	0.409103	0.422473	0.410798	0.336488	0.250432	0.445212	0.357221	0.563661		0.394652
11.5167	0.486871	0.290433	0.414823	0.296958		0.469414	0.531998	0.307623	0.531998	0.312606	0.444065	0.202281	0.426754	0.435423													0.36126	0.461697	0.229606	0.290634	0.434628	0.394632	0.410384	0.34039	0.269452	0.404356	0.385493	0.562758		0.410125
12.0167	0.430036	0.393088	0.42007	0.247888		0.520683	0.570376	0.32432	0.570376		0.46186	0.211022	0.428805	0.43678													0.358766	0.483326	0.248193	0.300133	0.417316	0.44234	0.432577	0.339451	0.274066	0.40097	0.35205	0.546186		0.402485
12.5167	0.455557	0.290867	0.427901	0.268037		0.477704	0.573473	0.369578	0.573473		0.434545	0.214589	0.423188	0.473758													0.385498	0.481004	0.246686	0.289302	0.429037	0.436223	0.410876	0.320903	0.257745	0.397776	0.356984	0.572856		0.383178
13.0167	0.42714	0.314752	0.448627	0.26792		0.525686	0.575319	0.366807	0.575319		0.459254	0.205515	0.446281	0.470935													0.39027	0.466225	0.251836	0.265412	0.437473	0.485544	0.402779	0.333441	0.278313	0.390949	0.364202	0.580656
13.5167	0.469879	0.292728	0.442338	0.273702		0.501456	0.543713	0.337855	0.543713		0.453695	0.215999	0.444962	0.47223													0.40583	0.458362	0.268702	0.285796	0.438558	0.491889	0.434714	0.35293	0.283356	0.407466	0.385362	0.596594
14.0167	0.489673	0.286401	0.471348	0.288126		0.520923	0.566804	0.368113	0.566804		0.468412	0.201577	0.454705	0.496062													0.383016	0.467316	0.265446	0.288902	0.453012	0.504803	0.436196	0.382284	0.282954	0.386842	0.345428	0.623459
14.5167	0.475308	0.315199	0.440081	0.224334		0.511229	0.570366	0.373774	0.570366		0.470706	0.215431	0.463239	0.527298													0.375285	0.464722	0.266816	0.295068	0.465299	0.544858	0.407254	0.370837	0.290973	0.449007	0.344427	0.648287
15.0167	0.447658	0.302674	0.434111	0.292726		0.491227	0.54615	0.354012	0.54615		0.479312	0.235116	0.453702	0.502673													0.399268	0.499468	0.273113	0.298915	0.416362	0.538503	0.415128	0.35399	0.296723	0.406968	0.333985	0.657969
	0.454689	0.329066	0.462997	0.328481
	0.487803	0.315652	0.467963	0.302098
	0.446668	0.339006	0.468331	0.334337

## Sheet: Fig 2f
Time (min)	CDK6-D1-p21																										CDK6-D1-p27
-0.0666667	0.991745	0.939795	0.973602	0.913636	0.998342	1	1	1.01002	1	0.970686	0.994721	1.08825	0.978047	1	1.04984												1	1	0.997451	0.918165	1.03395	0.936494	1	1.09624
-0.05	1.03559	1	0.989968	1	0.967464	1.0202	1.01829	1	0.994574	0.985492	0.977151	1	0.999387	1.00059	1												1.00662	1.00214	1	1.02761	1.03041	1.06618	1.05274	0.928916
-0.0333333	1.0165	1.00204	1	1.01495	1.02112	0.951421	0.977834	0.955808	1.00105	1	1.01794	0.99496	1	0.935261	0.975903												1.06821	0.968502	1.00932	1	0.979094	1	0.991687	1.01857
-0.0166667	0.979676	1.02197	1.01463	0.980953	1	1.02302	0.985957	0.979029	1.03317	1.00403	1	0.983184	1.00349	0.947586	1.063												0.978769	0.973142	0.969542	0.958961	0.964256	0.985312	1.02422	0.934937
0	1	0.9967	1.00444	1.08845	1.00412	0.989721	1.0289	1.00154	0.999276	1.02281	1.01226	1.11184	1.02913	1.11468	0.969543												0.906491	1.02919	1.07196	1.07912	1	1.08155	0.996661	1	1	1	1	1	1
0.0166667	0	0	0	0	0	0	0	0	0	0	0	0	0	0	0												0	0	0	0	0	0	0	0	0	0	0	0	0
0.0333333	0.0651605	0.0774645	0.0429041	0.0635065	0.062216	0.08375	0.0900773	0.0172292	0.0795638	0.0679628	0.0926497	0.0157648	0.0858351	0.00763113	0.0653184												0.0439215	0.065739	0.116595	0.0681895	0.077901	0.0613728	0.0728399	0.0102364	0.0562214	0.0856477	0.0182013	0.0472484	0.0798379
0.05	0.0725881	0.0932271	0.035347	0.04396	0.0861246	0.0809166	0.15114	0.0547906	0.142245	0.0885798	0.143324	0.0597334	0.134477	0.0326358	0.0976315												0.0819905	0.0860667	0.150252	0.101942	0.128008	0.0465968	0.0775888	0.0886381	0.0774458	0.121995	0.0334415	0.0809152	0.0901477
0.0666667	0.10182	0.119957	0.0464148	0.0398278	0.13625	0.0817946	0.17346	0.0449499	0.183495	0.100876	0.179726	0.0691667	0.173744	0.0256902	0.118707												0.0842496	0.121145	0.19609	0.157545	0.0612588	0.099109	0.118441	0.0673082	0.0728314	0.132637	0.0424841	0.0976986	0.138319
0.0833333	0.116673	0.144414	0.0717931	0.0529084	0.13846	0.0772644	0.20772	0.0369299	0.212121	0.119481	0.192214	0.0733618	0.19361	0.0523694	0.184162												0.0934656	0.0850062	0.206682	0.179517	0.104882	0.075649	0.143592	0.124817	0.0940228	0.16348	0.0543463	0.12859	0.184697
0.1	0.13115	0.148421	0.0759736	0.0917003	0.181844	0.109481	0.218132	0.0727383	0.223738	0.115633	0.198231	0.0991831	0.233323	0.0483615	0.217485												0.093271	0.123224	0.172881	0.162523	0.109593	0.0638851	0.125069	0.141565	0.101629	0.186621	0.0763837	0.134034	0.190467
0.116667	0.129352	0.147103	0.0863902	0.146901	0.202501	0.10377	0.214019	0.0566035	0.227918	0.11297	0.224488	0.0758082	0.227254	0.0339736	0.211596												0.0981532	0.195014	0.204025	0.153866	0.100254	0.0852329	0.178748	0.155181	0.104636	0.212246	0.0795897	0.160746	0.15553
0.133333	0.13944	0.167366	0.0819653	0.103622	0.171845	0.0915881	0.220653	0.0838887	0.238364	0.126989	0.221676	0.120632	0.242412	0.0654546	0.212271												0.13826	0.129702	0.284202	0.229264	0.127172	0.0638512	0.147254	0.147114	0.110473	0.196044	0.0697551	0.159555	0.169826
0.15	0.141929	0.171859	0.0704926	0.140962	0.158178	0.118608	0.249524	0.0774754	0.237634	0.129783	0.254907	0.0900963	0.248187	0.0644566	0.217001												0.123171	0.143086	0.266293	0.129629	0.118711	0.104684	0.162557	0.139157	0.121653	0.202685	0.0937692	0.181751	0.205703
0.166667	0.140683	0.169843	0.109689	0.129867	0.163488	0.0975859	0.227992	0.078438	0.272839	0.136484	0.250411	0.0774672	0.263091	0.0602334	0.279813												0.195474	0.220712	0.237395	0.144638	0.0971442	0.0734752	0.168772	0.199413	0.110961	0.224173	0.073181	0.178605	0.161811
0.183333	0.166603	0.175736	0.0871862	0.101873	0.186746	0.11773	0.281667	0.0835418	0.270909	0.134132	0.254491	0.123437	0.260123	0.0520383	0.251383												0.124662	0.172865	0.280727	0.202737	0.145914	0.104704	0.162679	0.159109	0.105431	0.203838	0.0741952	0.193189	0.167214
0.2	0.134247	0.181791	0.138038	0.146204	0.259847	0.128989	0.249882	0.0684866	0.270265	0.142978	0.276349	0.11381	0.271103	0.0627895	0.27516												0.0993034	0.143455	0.264296	0.170932	0.0662959	0.101121	0.163015	0.119956	0.11347	0.220812	0.0928056	0.174369	0.171994
0.216667	0.165624	0.17618	0.123836	0.117945	0.204301	0.110341	0.279766	0.0509743	0.269186	0.161908	0.260654	0.10925	0.280053	0.0636742	0.254071												0.160962	0.138374	0.277847	0.166022	0.1629	0.0854578	0.191113	0.206179	0.124165	0.219635	0.101473	0.190785	0.197552
0.233333	0.130332	0.180729	0.0904555	0.137406	0.210057	0.0959743	0.285627	0.0609677	0.296694	0.151903	0.274306	0.103764	0.284214	0.0470467	0.225649												0.123787	0.156943	0.279974	0.189844	0.137291	0.114067	0.200802	0.169006	0.141048	0.212513	0.0888661	0.190074	0.171705
0.25	0.171606	0.181849	0.0984603	0.109533	0.262898	0.111169	0.253667	0.0848696	0.277457	0.156502	0.274409	0.111304	0.28182	0.0575254	0.259581												0.139757	0.209933	0.29771	0.203503	0.161354	0.141889	0.22882	0.136819	0.123426	0.23372	0.107334	0.2175	0.207613
0.266667	0.164496	0.198478	0.122152	0.152963	0.253001	0.157848	0.25419	0.0808705	0.305832	0.143554	0.291729	0.135796	0.298366	0.0755131	0.281203												0.119441	0.16087	0.287613	0.194449	0.121945	0.104524	0.210995	0.140511	0.147051	0.254987	0.0960745	0.197994	0.138069
0.283333	0.150859	0.182751	0.11535	0.154976	0.232228	0.150102	0.243722	0.0843123	0.277696	0.167668	0.295552	0.116447	0.295764	0.0729217	0.234948												0.166702	0.151879	0.301044	0.199551	0.116499	0.106184	0.21281	0.140181	0.140263	0.237702	0.124929	0.191792	0.201884
0.3	0.150455	0.219841	0.135788	0.169145	0.271299	0.140286	0.274388	0.0683097	0.300636	0.191347	0.284509	0.110117	0.311364	0.07173	0.300647												0.190862	0.17071	0.282109	0.214009	0.0871029	0.130819	0.206318	0.215619	0.136935	0.230968	0.0892701	0.190261	0.226195
0.316667	0.156052	0.187431	0.0982313	0.170925	0.247851	0.152427	0.287411	0.117137	0.290906	0.16293	0.328348	0.117252	0.287432	0.0632662	0.272763												0.152093	0.138998	0.302358	0.187127	0.196894	0.111	0.238997	0.166327	0.118346	0.259229	0.122378	0.188238	0.215225
0.333333	0.1666	0.217211	0.144498	0.136022	0.199278	0.212949	0.264368	0.0950151	0.305194	0.139441	0.27563	0.132279	0.294949	0.0795377	0.278617												0.219275	0.235467	0.296345	0.237939	0.141211	0.0941307	0.210507	0.25826	0.133055	0.255008	0.109084	0.221948	0.179465
0.35	0.156651	0.205417	0.117323	0.161956	0.210792	0.144568	0.279245	0.0702477	0.284774	0.160312	0.300192	0.104292	0.309855	0.0820686	0.295777												0.198955	0.14281	0.276738	0.246279	0.1422	0.122533	0.197284	0.205529	0.140339	0.250224	0.139965	0.232356	0.176754
0.366667	0.168911	0.224841	0.126182	0.155421	0.239537	0.144047	0.283657	0.0642629	0.291656	0.174676	0.326062	0.0754095	0.308649	0.0864469	0.231552												0.178974	0.255359	0.310986	0.231301	0.166284	0.113129	0.213171	0.174491	0.152426	0.240465	0.109287	0.220383	0.180521
0.383333	0.152449	0.224652	0.16483	0.149873	0.214806	0.108346	0.249656	0.0696333	0.272053	0.17185	0.284198	0.150293	0.318173	0.0793173	0.271112												0.168625	0.229407	0.319654	0.221274	0.19091	0.11375	0.236055	0.13974	0.139141	0.234749	0.11054	0.179008	0.2122
0.4	0.162996	0.23573	0.139158	0.182362	0.245002	0.161346	0.269287	0.0876505	0.277356	0.15856	0.314088	0.156542	0.296456	0.080112	0.316216												0.152538	0.221521	0.320122	0.206011	0.0818518	0.136611	0.24723	0.160263	0.138313	0.267789	0.0875435	0.21948	0.175994
0.416667	0.178268	0.225169	0.120464	0.161172	0.226744	0.153753	0.287593	0.0711775	0.308063	0.176328	0.306881	0.101309	0.308468	0.0630624	0.283188												0.192876	0.165263	0.278733	0.198218	0.103088	0.102326	0.212596	0.216836	0.113089	0.270964	0.115631	0.195179	0.201649
0.433333	0.155315	0.242555	0.156623	0.138062	0.269547	0.139385	0.285606	0.0900202	0.301254	0.196785	0.300781	0.120549	0.297926	0.0576644	0.263234												0.18362	0.21497	0.318828	0.210024	0.139913	0.12304	0.239095	0.18685	0.153447	0.262572	0.137994	0.208068	0.277618
0.45	0.157211	0.232916	0.13779	0.152347	0.2356	0.133309	0.284217	0.112439	0.283698	0.235832	0.302017	0.129304	0.30855	0.103194	0.243478												0.155493	0.183376	0.300759	0.217534	0.0795367	0.088563	0.235954	0.161719	0.140862	0.270606	0.117348	0.182185	0.195866
0.466667	0.156259	0.225836	0.15856	0.153673	0.239535	0.158675	0.288829	0.0928719	0.288902	0.197878	0.310998	0.166546	0.297093	0.0707124	0.280909												0.177519	0.17257	0.294853	0.193718	0.184335	0.121796	0.202965	0.22447	0.142856	0.244264	0.106207	0.205622	0.198948
0.483333	0.179985	0.247628	0.138768	0.1789	0.286847	0.140547	0.268349	0.10914	0.288261	0.159092	0.316151	0.130376	0.31788	0.0915564	0.268777												0.156713	0.252011	0.29918	0.183392	0.158805	0.121732	0.239908	0.16781	0.124476	0.261764	0.12328	0.204897	0.191419
0.5	0.196074	0.212073	0.160792	0.130701	0.283972	0.128111	0.273048	0.0949648	0.295619	0.214927	0.318995	0.138257	0.315429	0.0791657	0.301543												0.189734	0.255459	0.30101	0.162095	0.182435	0.0813302	0.252525	0.187096	0.16212	0.252184	0.135149	0.190468	0.19022
0.516667	0.165038	0.236402	0.14443	0.168198	0.271008	0.170339	0.276468	0.112863	0.285617	0.156003	0.313702	0.131284	0.315685	0.10411	0.280191												0.204225	0.261822	0.283541	0.260332	0.20994	0.088862	0.238121	0.178862	0.132877	0.268203	0.1334	0.199959	0.16244
0.6	0.179469	0.219106	0.146242	0.154384	0.268492	0.134644	0.289333	0.105545	0.30587	0.169576	0.285433	0.145165	0.324918	0.0960603	0.246011												0.196744	0.174421	0.292847	0.24838	0.1745	0.105007	0.22696	0.216265	0.16672	0.250872	0.123979	0.207635	0.205132
0.683333	0.178129	0.224899	0.144444	0.178338	0.281456	0.181362	0.266935	0.113689	0.307584	0.18864	0.339804	0.163752	0.309085	0.105275	0.341147												0.198675	0.193468	0.32139	0.188498	0.203934	0.149219	0.249206	0.181471	0.184505	0.253702	0.135066	0.192251	0.222109
0.766667	0.164396	0.234959	0.174556	0.175424	0.341125	0.135242	0.301673	0.110214	0.30467	0.154394	0.343346	0.166514	0.309997	0.0962749	0.277964												0.239263	0.249491	0.320697	0.154036	0.130828	0.133058	0.250905	0.150958	0.14163	0.245153	0.132869	0.206206	0.200008
0.85	0.181955	0.249484	0.148506	0.16718	0.272802	0.134962	0.262841	0.12251	0.32474	0.186816	0.351528	0.156547	0.311113	0.138945	0.224718												0.217804	0.218942	0.314173	0.251827	0.148209	0.127833	0.261388	0.213213	0.147983	0.238503	0.12509	0.200601	0.216018
0.933333	0.194201	0.266559	0.196577	0.182804	0.323871	0.172443	0.294505	0.111341	0.331069	0.206237	0.343511	0.204431	0.311286	0.0965812	0.30988												0.190169	0.227436	0.320411	0.243381	0.206956	0.107122	0.259234	0.183275	0.159082	0.291834	0.11617	0.20817	0.187472
1.01667	0.205203	0.256788	0.183161	0.17594	0.318282	0.177021	0.299854	0.171067	0.317773	0.203245	0.355753	0.223262	0.31868	0.124685	0.279361												0.206295	0.242093	0.326563	0.266011	0.148917	0.126548	0.275285	0.245025	0.157977	0.291268	0.154712	0.20666	0.202946
1.1	0.187224	0.253206	0.174586	0.171311	0.331397	0.180205	0.299067	0.159646	0.306254	0.238395	0.412106	0.216205	0.322879	0.135733	0.229908												0.224822	0.267237	0.341352	0.202372	0.226756	0.135644	0.266116	0.209021	0.149552	0.28035	0.124575	0.218189	0.232434
1.18333	0.201173	0.265896	0.170381	0.193331	0.300807	0.149085	0.306387	0.190818	0.313745	0.232601	0.361831	0.17036	0.324352	0.123035	0.262502												0.174817	0.231282	0.325657	0.200104	0.148951	0.127973	0.27633	0.225111	0.162789	0.262796	0.167025	0.23666	0.223384
1.26667	0.211589	0.282484	0.207002	0.200883	0.306887	0.153005	0.301986	0.155381	0.312361	0.19874	0.364828	0.172301	0.335436	0.105486	0.289442												0.215373	0.227345	0.371436	0.231484	0.139235	0.154891	0.267647	0.218185	0.117735	0.300044	0.155176	0.259496	0.247239
1.35	0.218365	0.278402	0.174259	0.160562	0.306815	0.165713	0.292505	0.147872	0.291967	0.207804	0.353693	0.204922	0.343405	0.12392	0.297143												0.195245	0.176701	0.35336	0.263894	0.236925	0.130191	0.274783	0.143455	0.160743	0.303626	0.154542	0.246146	0.249994
1.43333	0.184054	0.244921	0.176978	0.200715	0.261517	0.186394	0.281613	0.135591	0.32963	0.181376	0.393286	0.180448	0.330151	0.144159	0.25174												0.236449	0.275796	0.336262	0.248036	0.218072	0.127721	0.270888	0.222307	0.17278	0.290184	0.151337	0.257279	0.275485
1.51667	0.219659	0.259327	0.210961	0.197509	0.265055	0.16616	0.28421	0.17075	0.318487	0.224991	0.401037	0.187328	0.350644	0.13447	0.292233												0.200926	0.188074	0.346365	0.314617	0.143631	0.123852	0.30578	0.224081	0.15093	0.305764	0.176982	0.257587	0.227738
1.6	0.207735	0.279188	0.216154	0.15321	0.288833	0.187602	0.291867	0.11402	0.318038	0.225593	0.38229	0.176655	0.353115	0.172396	0.228977												0.200024	0.344312	0.380644	0.21855	0.165015	0.132852	0.2981	0.215966	0.135967	0.293704	0.172668	0.252642	0.273902
1.68333	0.217704	0.272614	0.169405	0.197356	0.267041	0.154528	0.324321	0.103989	0.303974	0.21179	0.378542	0.161353	0.344355	0.142759	0.264323												0.237039	0.231085	0.38494	0.289006	0.248062	0.102475	0.279005	0.250404	0.160672	0.30375	0.180653	0.242264	0.23526
1.76667	0.196839	0.287165	0.195353	0.205152	0.274904	0.20991	0.336517	0.147858	0.326111	0.258994	0.38389	0.155619	0.339961	0.130562	0.222842												0.171173	0.264819	0.347865	0.219013	0.226782	0.139113	0.317736	0.212001	0.146614	0.304149	0.174764	0.271515	0.261205
1.85	0.247707	0.26817	0.172991	0.209552	0.313166	0.195352	0.321878	0.132477	0.311958	0.24853	0.398065	0.158811	0.341298	0.189503	0.290908												0.205985	0.26794	0.371129	0.283259	0.175472	0.160526	0.274216	0.247542	0.165594	0.288784	0.252276	0.252282	0.287204
1.93333	0.229887	0.284171	0.194926	0.210297	0.294416	0.197294	0.349857	0.129156	0.346145	0.233525	0.400918	0.169816	0.338265	0.141892	0.259098												0.209974	0.222446	0.373103	0.218416	0.16174	0.162473	0.304942	0.187979	0.176017	0.312358	0.190467	0.270888	0.213807
2.01667	0.231075	0.294614	0.195253	0.219048	0.331582	0.216606	0.316158	0.172832	0.32008	0.206921	0.384264	0.184102	0.322232	0.117362	0.258884												0.161151	0.213135	0.38982	0.250633	0.171392	0.15425	0.299996	0.224298	0.159817	0.362986	0.170227	0.259137	0.246622
2.51667	0.260097	0.286615	0.235889	0.212335	0.322202	0.177894	0.313756	0.172171	0.334744	0.287034	0.391839	0.187664	0.348566	0.140153	0.285989												0.204196	0.248018	0.386312	0.230858	0.24653	0.156429	0.30779	0.220067	0.167288	0.311584	0.196298	0.251179	0.216961
3.01667	0.249766	0.301664	0.252277	0.25659	0.330783	0.242218	0.335238	0.167728	0.338258	0.250945	0.380551	0.229969	0.343297	0.151979	0.258214												0.211251	0.303253	0.380845	0.223938	0.161576	0.195335	0.311732	0.307727	0.14938	0.333167	0.20509	0.262934	0.284389
3.51667	0.247546	0.295522	0.235026	0.254052	0.369943	0.22085	0.354882	0.197538	0.320549	0.255531	0.42118	0.189208	0.345259	0.146052	0.284371												0.205856	0.290461	0.367263	0.256284	0.285814	0.14749	0.351858	0.248414	0.154111	0.30175	0.177167	0.239741	0.260694
4.01667	0.27717	0.312773	0.231936	0.247136	0.366176	0.259788	0.366086	0.15051	0.345561	0.235527	0.443636	0.192184	0.352779	0.158179	0.25991												0.226448	0.302026	0.373756	0.326499	0.146115	0.144391	0.302152	0.300386	0.148362	0.321442	0.202321	0.273899	0.285335
4.51667	0.244572	0.285925	0.27072	0.248937	0.34633	0.331002	0.382955	0.185572	0.314807	0.306983	0.43246	0.221758	0.383158	0.199682	0.225662												0.227041	0.258054	0.386447	0.225229	0.248863	0.183756	0.340456	0.265192	0.200875	0.345341	0.208452	0.280069	0.299026
5.01667	0.260057	0.317067	0.246722	0.207024	0.395741	0.289853	0.353524	0.211583	0.326311	0.274057	0.418396	0.195084	0.379069	0.177662	0.278473												0.25001	0.269071	0.390445	0.213994		0.160142	0.371545	0.295039	0.168468	0.369574	0.202052	0.271512	0.260893
5.51667	0.242682	0.326036	0.236602	0.301108	0.333567	0.298254	0.370037	0.228936	0.353596	0.29047	0.467651	0.169945	0.369145	0.177358	0.24163												0.245172	0.263874	0.381558	0.2654		0.150615	0.334976	0.268201	0.181822	0.360655	0.292214	0.238875	0.254924
6.01667	0.243126	0.312289	0.301567	0.246521	0.382996	0.292386	0.381076	0.206613	0.331071	0.281578	0.462237	0.202841	0.352239	0.18976	0.224971												0.211009	0.314595	0.394927	0.336911		0.175952	0.34886	0.317802	0.16192	0.380969	0.206075	0.238906	0.313151
6.51667	0.251471	0.34356	0.298342	0.320512	0.420104	0.368969	0.416541	0.210098	0.327667	0.269561	0.481771	0.164445	0.343593	0.209715	0.265139												0.256573	0.3528	0.413839	0.256765		0.209248	0.341117	0.317871	0.137474	0.393349	0.225945	0.208085	0.335112
7.01667	0.282564	0.343267	0.257578	0.283248	0.361811	0.277887	0.372803	0.219485	0.287048	0.275085	0.491403	0.185327	0.368379	0.203441	0.261067												0.256695	0.369689	0.383565	0.333125		0.168093	0.356495	0.286526	0.16346	0.394922	0.232174	0.226459	0.237967
7.51667	0.238785	0.339632	0.283668	0.220311	0.354444	0.318438	0.423517	0.214634	0.305794	0.289524	0.492576	0.230969	0.398427	0.214543	0.197197												0.334113	0.309453	0.427857	0.395001		0.180047	0.385045	0.263278	0.185573	0.37358	0.2352	0.293047	0.307997
8.01667	0.269874	0.350698	0.267659	0.258752	0.473373	0.294502	0.403956	0.19865	0.288484	0.306056	0.453782	0.323905	0.410303	0.221149	0.214705												0.246626	0.273479	0.413828	0.285076		0.179824	0.382549	0.339262	0.159346	0.37432	0.253973	0.264411	0.247024
8.51667	0.296448	0.351344	0.293489	0.253527	0.399131	0.247678	0.370761	0.211794	0.264282	0.242504	0.489851	0.256396	0.416392	0.184819	0.219937												0.257829	0.345671	0.386889	0.30024		0.223276	0.373034	0.33725	0.189314	0.386554	0.260116	0.22422	0.318001
9.01667	0.255338	0.331767	0.291546	0.244108	0.421811	0.325455	0.408532	0.258845	0.293874	0.309506	0.467536	0.3234	0.384818	0.190335	0.27318												0.278247	0.222082	0.41076	0.294663		0.147991	0.389126	0.323183	0.192966	0.401514	0.252746	0.235614	0.292823
9.51667	0.262909	0.35802	0.288115	0.262873	0.380512	0.309807	0.43755	0.264707	0.279239	0.272208	0.441632	0.30436	0.398289	0.230439	0.227568												0.280809	0.260143	0.412684	0.311785		0.228207	0.38509	0.37228	0.175361	0.404878	0.288057	0.238831	0.367843
10.0167	0.267516	0.341103	0.261377	0.238714	0.395255	0.352253	0.457118	0.178094	0.282832	0.319016	0.46273	0.265845	0.41012	0.191534	0.317346												0.29089	0.296962	0.444984	0.357294		0.228781	0.360704	0.332489	0.160613	0.421764	0.249502	0.208893	0.308813
10.5167	0.285441	0.347842	0.277669	0.263085	0.396165	0.304955	0.447881	0.224584	0.289545	0.288617	0.50559	0.295914	0.411359	0.235988	0.278154												0.312148	0.284021	0.403111	0.32501		0.221151	0.362527	0.357506	0.164301	0.402056	0.238021	0.18847	0.32611
11.0167	0.28677	0.373394	0.299083	0.236155	0.437322	0.341944	0.462771	0.246319	0.264504	0.291595	0.531459	0.259524	0.412473	0.208437	0.337278												0.257731	0.290984	0.396034	0.27123		0.225229	0.408848	0.298055	0.186772	0.451767	0.264392	0.16735	0.282884
11.5167	0.284633	0.361794	0.318582	0.248798	0.448087	0.272178	0.462676	0.231516	0.272071	0.321992	0.498138	0.314801	0.441556	0.213228	0.309191												0.257248	0.30893	0.407117	0.287329		0.209992	0.362799	0.404816	0.180893	0.405898	0.238016	0.168583	0.296073
12.0167	0.267716	0.356059	0.318633	0.286612	0.373434	0.341898	0.471417	0.198592	0.278861	0.391347	0.483096	0.3098	0.436638	0.213109	0.267433												0.306074	0.261535	0.399613	0.425752		0.167857	0.408486	0.359167	0.166954	0.421483	0.258127	0.163318	0.30963
12.5167	0.288885	0.376169	0.291997	0.244604	0.428215	0.422395	0.444728	0.287787	0.249831	0.336361	0.499751	0.32779	0.43717	0.292994	0.28557												0.303743	0.286728	0.407871	0.351462		0.169281	0.416498	0.365718	0.199992	0.434956	0.233232	0.148055	0.301894
13.0167	0.292877	0.411441	0.281488	0.259725	0.44534	0.344026	0.499044	0.265757	0.253467	0.341866	0.547745	0.374217	0.425935	0.249179	0.337853												0.286092	0.286212	0.390901	0.418975		0.220726	0.42637	0.46302	0.203662	0.41146	0.234468	0.187199	0.331829
13.5167	0.282256	0.386056	0.302213	0.257874	0.39269	0.406674	0.483136	0.204095	0.276134	0.362907	0.522375	0.387746	0.452315	0.273193	0.316307												0.247277	0.24469	0.390397	0.321878		0.231204	0.395607	0.346492	0.178125	0.407773	0.245353	0.174119	0.301441
14.0167	0.268333	0.373485	0.331999	0.245305	0.394599	0.373109	0.479172	0.224609	0.247395	0.32539	0.507579	0.319706	0.449401	0.188115	0.311131												0.282505		0.42697	0.332159		0.262161	0.391655	0.405806	0.189856	0.408649	0.278935	0.162867	0.314686
14.5167	0.244693	0.399259	0.314515	0.231342	0.419354	0.450408	0.45549	0.21029	0.245852	0.351408	0.554456	0.315183	0.429356	0.205958	0.327176												0.316542		0.386027	0.34749		0.219546	0.406979	0.346907	0.166093	0.402894	0.289679	0.152368	0.35179
15.0167	0.27256	0.422818	0.318704	0.251094	0.364807	0.417021	0.460194	0.21141	0.204092	0.313192	0.518102	0.289852	0.459124	0.192712	0.320474												0.285392		0.415216	0.391915		0.20187	0.389162	0.331001	0.191305	0.394828	0.243625		0.296297
																																			0.176825	0.422227	0.246429		0.331743
																																			0.195774	0.440916	0.274752		0.37275
																																			0.170128	0.416819	0.244343		0.348378
																																			0.212034	0.419207	0.292541		0.315651
																																			0.182311		0.295145
																																			0.201425		0.307123
																																			0.197268		0.279044
																																			0.180927		0.325446
																																			0.218373		0.286597
																																			0.188707		0.262926
																																			0.197862		0.279321
																																			0.184678
																																			0.202506
																																			0.233705
																																			0.171877
																																			0.183057
																																			0.187513
																																			0.20504
																																			0.208896
																																			0.218736
																																			0.203192
																																			0.228346
																																			0.178115

## Sheet: Fig 3b
Time since photobleach (min)	CDK4-cyclin D1-p21																									CDK4-cyclin D1-p27
-0.06667	0.99459	1.0175	1	1.0072	1.0062	0.96444	1.0023	1	1.0078	0.99848	1	1	1													1.0551	1	1.0144	0.99352	0.98603	1	0.95576	0.99769	1.0262	1.0143	1.0045	1.0273	0.96771	1.0396
-0.05	1	1.024	1.0382	0.98747	1.021	1	0.9886	0.99237	1.0191	0.98256	1.0265	1.0436	0.9555													0.99997	0.9931	0.97442	1	1.0259	1.0089	1.0446	1.0406	0.96697	0.97948	1	0.98053	1.0097	1.0216
-0.03333	1.0221	0.97273	0.97979	0.97832	0.97193	1.0154	1	1.0366	0.98544	1.0202	0.9812	0.97467	1.1072													0.99796	1.0416	1.0006	1.03	0.9964	1.0313	1.0495	1	1.0044	1	1.0083	0.98991	1.0172	1
-0.01667	0.99929	0.97908	0.93008	1	0.96625	1.0161	0.98545	1.0064	0.98794	1	0.97814	1.0183	0.95061													1	0.98532	1	1.0318	1	0.99696	0.98818	0.97406	0.98969	0.9585	0.98488	1	0.99018	0.98145
0	1.0224	1	1.0611	1.0118	1	0.98033	1.0203	0.9831	1	1.0203	1.001	0.99313	1.0374													1.0308	1.0104	0.96085	0.9861	1.0127	0.93153	1	1.0193	1	1.0101	0.98502	1.0265	1	0.97195
0.033333	0	0	0	0	0	0	0	0	0	0	0	0	0													0	0	0	0	0	0	0	0	0	0	0	0	0	0
0.05	0.086257	0.1249	0.03531	0.079803	0.054812	0.23243	0.035282	0.066301	0.11683	0.090531	0.23275	0.015781	0.15163													0.024256	0.091787	0.057098	0.045164	0.11725	0.061317	0.094552	0.159	0.042765	0.066578	0.029998	0.028825	0.065729	0.03737
0.066667	0.10806	0.17829	0.049721	0.11092	0.066859	0.32717	0.058144	0.10079	0.16497	0.12608	0.34493	0.022501	0.19687													0.053683	0.13606	0.080715	0.055604	0.15187	0.0779	0.10957	0.19095	0.099311	0.099084	0.052341	0.037298	0.10778	0.04998
0.083333	0.15269	0.20511	0.067551	0.12181	0.085431	0.3808	0.075208	0.1132	0.22547	0.15418	0.36831	0.035576	0.22005													0.054971	0.16075	0.067974	0.049035	0.15827	0.10596	0.14785	0.17896	0.080018	0.12382	0.056511	0.044007	0.13448	0.062619
0.1	0.18868	0.23337	0.086371	0.14554	0.10974	0.41093	0.09645	0.13156	0.23462	0.16937	0.39357	0.033576	0.24397													0.052028	0.17552	0.085233	0.059985	0.16266	0.11278	0.15307	0.23341	0.075887	0.12765	0.066859	0.055034	0.14903	0.066447
0.11667	0.1764	0.2373	0.091256	0.16799	0.11652	0.44144	0.10866	0.14392	0.26112	0.18769	0.41919	0.046268	0.27971													0.07668	0.18567	0.084653	0.061808	0.17539	0.13757	0.14367	0.22714	0.082922	0.14147	0.075642	0.052722	0.1596	0.077812
0.13333	0.18696	0.24727	0.096504	0.18503	0.13875	0.48868	0.11502	0.15781	0.24472	0.1938	0.43954	0.051391	0.27969													0.06821	0.18966	0.0967	0.074786	0.17999	0.17455	0.14229	0.23387	0.13947	0.14083	0.082078	0.055233	0.18705	0.074588
0.15	0.20849	0.27024	0.10897	0.19058	0.14425	0.48393	0.12093	0.14558	0.2636	0.20908	0.49459	0.05476	0.24057													0.064119	0.18711	0.10101	0.076546	0.17724	0.14123	0.13167	0.24392	0.092214	0.14006	0.081827	0.059261	0.19243	0.075095
0.16667	0.20265	0.27837	0.11265	0.20728	0.15757	0.47877	0.12775	0.16048	0.25302	0.24557	0.45481	0.060351	0.28022													0.066852	0.21378	0.10047	0.057746	0.18521	0.17032	0.14354	0.26443	0.14196	0.16523	0.08905	0.056564	0.19767	0.085592
0.18333	0.22413	0.27613	0.11879	0.21976	0.16631	0.50679	0.13747	0.18564	0.29595	0.24696	0.51617	0.062254	0.29303													0.071737	0.20073	0.12422	0.067996	0.19391	0.15271	0.17493	0.25654	0.12892	0.17588	0.092493	0.058653	0.19757	0.077646
0.2	0.21389	0.29727	0.14256	0.22897	0.18914	0.49695	0.15619	0.19102	0.27699	0.26214	0.47589	0.066749	0.31654													0.088247	0.20679	0.13292	0.073875	0.18736	0.17594	0.17181	0.25079	0.11027	0.17637	0.092786	0.06394	0.21386	0.088897
0.23333	0.24117	0.29614	0.12981	0.251	0.20237	0.54265	0.15796	0.20339	0.29742	0.2658	0.51619	0.074865	0.29196													0.090017	0.20627	0.1201	0.069857	0.19931	0.18276	0.16889	0.25713	0.10053	0.1815	0.099831	0.06498	0.2009	0.087676
0.25	0.23834	0.29737	0.13718	0.26629	0.21942	0.53744	0.18047	0.20545	0.28963	0.27426	0.51109	0.078951	0.36594													0.091841	0.20294	0.12371	0.090799	0.19497	0.17228	0.19165	0.26547	0.11553	0.18338	0.10151	0.060699	0.20081	0.10037
0.26667	0.25657	0.32935	0.12806	0.27211	0.20969	0.51924	0.1922	0.21816	0.34536	0.2785	0.54227	0.091472	0.33633													0.098242	0.19841	0.13681	0.079977	0.19735	0.19088	0.15183	0.28122	0.086215	0.17002	0.096145	0.063857	0.20649	0.10671
0.28333	0.25143	0.32172	0.14031	0.27767	0.23331	0.53004	0.18871	0.23818	0.35932	0.27612	0.531	0.088045	0.34132													0.08745	0.21067	0.15831	0.10225	0.20473	0.16391	0.17285	0.28129	0.091715	0.16681	0.11712	0.061528	0.21428	0.104
0.3	0.27362	0.33556	0.14141	0.297	0.23863	0.52435	0.20177	0.2542	0.34688	0.31855	0.57349	0.085084	0.30548													0.080005	0.20936	0.12387	0.086483	0.18498	0.19125	0.17425	0.2701	0.12905	0.1786	0.090542	0.069271	0.22039	0.1008
0.31667	0.30179	0.33534	0.15996	0.31019	0.23472	0.56864	0.20057	0.23621	0.34387	0.3128	0.49048	0.096927	0.35102													0.09239	0.21909	0.13176	0.087976	0.19697	0.17914	0.16378	0.2139	0.06421	0.18942	0.10062	0.070122	0.21453	0.11407
0.33333	0.28986	0.32734	0.18492	0.30525	0.23817	0.54	0.20586	0.2254	0.3491	0.32498	0.53266	0.094807	0.32771													0.095533	0.2259	0.13026	0.0798	0.19952	0.17163	0.19558	0.21657	0.14324	0.18267	0.099558	0.06269	0.21429	0.11203
0.35	0.28361	0.33874	0.16556	0.32144	0.26591	0.53924	0.21105	0.22132	0.34471	0.34709	0.56731	0.099689	0.34339													0.08307	0.22819	0.15237	0.094254	0.20327	0.18289	0.20213	0.26025	0.093858	0.16292	0.11428	0.075749	0.21834	0.11465
0.36667	0.29372	0.34035	0.16474	0.32141	0.27019	0.56814	0.21698	0.23945	0.36157	0.34735	0.55064	0.101	0.35958													0.098595	0.23358	0.14316	0.080397	0.2121	0.18628	0.18649	0.24535	0.13281	0.17606	0.12162	0.066889	0.22849	0.11813
0.38333	0.30509	0.34219	0.1881	0.32398	0.27172	0.54139	0.22889	0.26014	0.3672	0.33935	0.54086	0.10544	0.33508													0.085179	0.23325	0.14434	0.080242	0.18897	0.2014	0.19145	0.22603	0.12428	0.16522	0.11791	0.07405	0.23034	0.10801
0.4	0.31016	0.34386	0.16764	0.33958	0.27216	0.56436	0.23117	0.27147	0.39021	0.33795	0.55386	0.11743	0.36439													0.094199	0.2219	0.14679	0.086397	0.20095	0.19836	0.17899	0.27497	0.098943	0.17602	0.11691	0.062045	0.24287	0.11223
0.41667	0.3067	0.35386	0.20093	0.34632	0.29498	0.53914	0.24294	0.26969	0.35645	0.36863	0.56042	0.10127	0.35048													0.11172	0.23769	0.14634	0.099037	0.20476	0.1887	0.18015	0.22704	0.14245	0.17524	0.10467	0.067774	0.22068	0.11821
0.43333	0.32471	0.36103	0.1993	0.35594	0.29425	0.54932	0.23923	0.29499	0.40293	0.36183	0.60944	0.12517	0.38739													0.095997	0.24437	0.16877	0.088329	0.21933	0.20882	0.20006	0.29473	0.1155	0.16282	0.10989	0.075152	0.21811	0.11337
0.45	0.32923	0.36153	0.21411	0.36855	0.28979	0.54604	0.2453	0.28005	0.36807	0.36213	0.58982	0.12259	0.36923													0.09452	0.24482	0.14267	0.093134	0.22085	0.18513	0.19729	0.26862	0.10064	0.17042	0.11449	0.06008	0.2281	0.11206
0.48333	0.342	0.36556	0.22369	0.37452	0.30143	0.57523	0.24372	0.30662	0.3971	0.35893	0.59465	0.12229	0.38759													0.10013	0.23914	0.14028	0.094635	0.22431	0.22239	0.1711	0.2734	0.13294	0.17695	0.11791	0.06798	0.22764	0.10882
0.5	0.31756	0.3926	0.19848	0.39323	0.31145	0.57563	0.24188	0.28411	0.38363	0.37073	0.60665	0.12711	0.35352													0.091256	0.2473	0.1434	0.098005	0.22382	0.20539	0.20078	0.29136	0.13098	0.16037	0.11804	0.067436	0.21865	0.11913
0.51667	0.31322	0.37657	0.20945	0.38931	0.31562	0.5537	0.25471	0.30353	0.38243	0.38662	0.5752	0.13267	0.36492													0.11296	0.24841	0.13932	0.098183	0.21605	0.21036	0.18243	0.25573	0.1191	0.1916	0.11436	0.072615	0.22061	0.11212
0.53333	0.34792	0.37139	0.21241	0.39369	0.32877	0.55163	0.26889	0.30943	0.4055	0.38209	0.62807	0.13169	0.38271													0.086909	0.23399	0.14965	0.096885	0.24069	0.20053	0.17082	0.23624	0.097149	0.19506	0.1221	0.062504	0.24133	0.11762
0.55	0.3348	0.37884	0.2024	0.43046	0.34404	0.56101	0.27565	0.28685	0.40827	0.36098	0.60527	0.13288	0.40127													0.096073	0.23162	0.15431	0.11464	0.23718	0.1895	0.18172	0.2679	0.15076	0.18278	0.1268	0.06329	0.229	0.12084
0.56667	0.34078	0.39183	0.22276	0.42407	0.32916	0.56378	0.27398	0.31568	0.40386	0.37329	0.5855	0.13473	0.40054													0.097449	0.23157	0.14394	0.091933	0.21428	0.19954	0.16851	0.26084	0.08016	0.18907	0.12356	0.070586	0.22378	0.12867
0.65	0.34367	0.39486	0.22215	0.44806	0.37539	0.5633	0.29243	0.36413	0.41437	0.38948	0.6489	0.15037	0.36329													0.087636	0.24492	0.18507	0.10704	0.23364	0.17819	0.21797	0.22006	0.10739	0.18882	0.11988	0.069259	0.23807	0.13123
0.73333	0.33853	0.3988	0.26447	0.46644	0.36457	0.57324	0.29679	0.3662	0.44828	0.41246	0.63806	0.15314	0.37788													0.10926	0.25741	0.15411	0.095096	0.23219	0.20798	0.17751	0.22131	0.13306	0.18153	0.13073	0.075855	0.25768	0.13933
0.81667	0.36778	0.43637	0.27289	0.49671	0.35597	0.59896	0.30966	0.37027	0.4389	0.41432	0.68472	0.16993	0.42775													0.10222	0.21998	0.13085	0.087064	0.23071	0.20404	0.16981	0.23137	0.12165	0.16778	0.12518	0.074584	0.25783	0.14404
0.9	0.36035	0.41315	0.28386	0.53008	0.44979	0.60986	0.3334	0.36604	0.45485	0.45672	0.67452	0.17252	0.41785													0.099069	0.23769	0.13767	0.1006	0.23655	0.18576	0.20226	0.25859	0.083873	0.17701	0.13144	0.082275	0.24178	0.14353
0.98333	0.3817	0.4488	0.30235	0.54693	0.43272	0.59744	0.36199	0.3783	0.4372	0.5031	0.69328	0.18057	0.47307													0.1155	0.2346	0.16638	0.10829	0.23845	0.17846	0.23371	0.24394	0.11468	0.16442	0.14295	0.064437	0.24419	0.14364
1.0667	0.38882	0.45041	0.32289	0.56569	0.43381	0.60151	0.3569	0.40176	0.47675	0.47657	0.71133	0.18577	0.46288													0.11075	0.23541	0.1547	0.094935	0.25763	0.23532	0.20612	0.25931	0.07518	0.16062	0.14023	0.07489	0.24462	0.15557
1.15	0.40904	0.48096	0.3259	0.59484	0.45075	0.61861	0.38554	0.40049	0.48754	0.5123	0.70384	0.21284	0.45292													0.091305	0.22621	0.16019	0.097181	0.2522	0.20033	0.19528	0.26888	0.12411	0.17372	0.13275	0.077994	0.23935	0.14796
1.2333	0.38686	0.46549	0.32738	0.63026	0.48776	0.63575	0.39954	0.45626	0.5006	0.49161	0.71338	0.21154	0.43743													0.11399	0.23451	0.175	0.10356	0.25767	0.2014	0.19324	0.24593	0.12564	0.18649	0.14348	0.084452	0.24113	0.14975
1.3167	0.425	0.48334	0.36141	0.65149	0.47307	0.64611	0.41647	0.463	0.49553	0.52851	0.73201	0.21899	0.48257													0.12728	0.23276	0.17865	0.099419	0.24941	0.21975	0.18019	0.20978	0.099603	0.18582	0.13584	0.08199	0.22897	0.14971
1.4	0.40824	0.50337	0.3659	0.64203	0.49548	0.63053	0.44292	0.46524	0.53025	0.52387	0.77461	0.22002	0.49532													0.11681	0.2396	0.15681	0.10659	0.25151	0.21523	0.22004	0.26992	0.12575	0.19818	0.13807	0.08363	0.24766	0.14972
1.4833	0.4385	0.527	0.37018	0.67216	0.50579	0.66157	0.42945	0.47651	0.49418	0.55561	0.7998	0.24542	0.41357													0.12441	0.22663	0.15695	0.097362	0.24181	0.22958	0.20557	0.24062	0.11048	0.17343	0.14073	0.07891	0.24128	0.15211
1.5667	0.47103	0.52139	0.36703	0.69907	0.53768	0.66897	0.45927	0.48576	0.53046	0.5732	0.76235	0.23773	0.50059													0.11594	0.21557	0.15853	0.11587	0.24424	0.22489	0.20497	0.23067	0.12793	0.17509	0.1464	0.077594	0.24511	0.15642
1.65	0.46165	0.53069	0.37855	0.71848	0.49079	0.70735	0.47632	0.5149	0.58909	0.58329	0.80695	0.24322	0.51654													0.10539	0.23132	0.14674	0.10632	0.26414	0.23251	0.19751	0.27018	0.11269	0.18585	0.14916	0.08546	0.24653	0.16209
1.7333	0.48838	0.53697	0.40447	0.73845	0.53829	0.67451	0.48671	0.47541	0.53297	0.58375	0.79871	0.26554	0.45862													0.12118	0.23862	0.16885	0.11974	0.25214	0.22963	0.20186	0.30372	0.12699	0.16758	0.14184	0.086159	0.24014	0.16496
1.8167	0.49406	0.55503	0.41751	0.73957	0.55732		0.48042	0.49934	0.55114	0.59715	0.80875	0.26686	0.52906													0.12969	0.23909	0.18047	0.11781	0.26397	0.21567	0.21611	0.2521	0.087768	0.18312	0.15508	0.079543	0.24686	0.16407
1.9	0.49069	0.54981	0.42425	0.7525	0.54918		0.49251	0.47741	0.56468	0.60249	0.84394	0.27587	0.52851													0.12598	0.2364	0.15574	0.11282	0.25763	0.22529	0.21119	0.27097	0.14555	0.1849	0.15919	0.085561	0.23733	0.15643
1.9833	0.4764	0.56785	0.4524	0.75375	0.56603		0.52397	0.54697	0.64361	0.63964	0.83587	0.28139	0.53538													0.11527	0.24969	0.15346	0.14032	0.25181	0.22877	0.2133	0.24996	0.085747	0.16147	0.14409	0.081088	0.23825	0.17197
2.0667	0.51017	0.57074	0.41482	0.77963	0.61276		0.51708	0.52101	0.63177	0.64204	0.81198	0.29216	0.59954													0.11981	0.24945	0.18943	0.1346	0.26477	0.25765	0.2006	0.28716	0.10698	0.14863	0.15404	0.087956	0.23157	0.15657
2.5667	0.56232	0.63261	0.49208	0.83154	0.63171		0.57351	0.57998	0.67929	0.69698	0.89125	0.35014	0.59993													0.15019	0.23549	0.1703	0.13487	0.26604	0.23357	0.23781	0.26265	0.13618	0.17001	0.16072	0.08391	0.22922	0.16841
3.0667	0.59043	0.64542	0.51281	0.87308	0.66129		0.60696	0.60908	0.69395	0.70952	0.86382	0.35996	0.63161													0.14514	0.26572	0.20789	0.12947	0.27862	0.24841	0.21199	0.25167	0.10937	0.17052	0.15291	0.091691	0.24041	0.1813
3.5667	0.63951	0.68362	0.5764	0.92287	0.72256		0.64354	0.72187	0.76203	0.80984	0.86717	0.41702	0.58348													0.15061	0.27347	0.2026	0.14332	0.29039	0.23571	0.23478	0.26229	0.14113	0.17426	0.17636	0.10254	0.23823	0.18712
4.0667	0.68724	0.70061	0.55523	0.91238	0.739		0.66485	0.75429	0.81238	0.7997	0.88326	0.45291	0.66132													0.16293	0.27862	0.21089	0.14234	0.28335	0.24604	0.21824	0.29012	0.14144	0.16906	0.14947	0.094347	0.24329	0.19929
4.5667	0.71224	0.71463	0.58477	0.95459	0.78228		0.72949	0.70972	0.83231	0.87924	0.95906	0.4951	0.71535													0.1724	0.28076	0.21993	0.14984	0.31907	0.27288	0.23638	0.27153	0.1399	0.16528	0.1604	0.10668	0.24261	0.20062
5.0667	0.71546	0.75393	0.6779	0.97593	0.79703		0.75212	0.75035	0.85228	0.90054	0.96801	0.53277	0.65318													0.17292	0.27959	0.20968	0.15829	0.35566	0.27518	0.26569	0.30431	0.12537	0.16891	0.1737	0.10727	0.25961	0.20059
5.5667	0.74054	0.75254	0.69773	1.0007	0.82539		0.76808	0.7471	0.86065	0.89442	0.89405	0.54552	0.71936													0.18029	0.29037	0.21451	0.17	0.35441	0.27828	0.27478	0.32046	0.12421	0.16272	0.16645	0.11198	0.26329	0.22005
6.0667	0.80442	0.76449	0.72959	0.99183	0.86312		0.77683	0.76411	0.93611	0.93466	0.92818	0.57717	0.70335													0.177	0.28798	0.22541	0.17622	0.35637	0.29194	0.25709	0.26849	0.14402	0.1854	0.17687	0.12712	0.25414	0.21623
6.5667	0.78358	0.82068	0.76753	1.0232	0.8709		0.79269	0.82759	0.93151	0.88221	0.92296	0.60583	0.72679													0.21332	0.28324	0.21604	0.19924	0.3619	0.30827	0.27498	0.28257	0.14303	0.17105	0.19104	0.12627	0.25323	0.23111
7.0667	0.81295	0.83844	0.70004	1.0105	0.88998		0.76665	0.84924	0.94218	0.90465	0.96711	0.62537	0.7481													0.1824	0.2649	0.21945	0.19455	0.35703	0.26901	0.27962	0.20835	0.13971	0.18156	0.18391	0.12551	0.26514	0.23921
7.5667	0.78141	0.86799	0.74931	1.0349	0.92801		0.79463	0.92336	0.96952	0.94445	0.89697	0.6388	0.77537													0.18513	0.25836	0.25567	0.17562	0.38546	0.28479	0.31339	0.19008	0.18209	0.16506	0.20054	0.12415	0.28836	0.23246
8.0667	0.78844	0.84784	0.77085	1.0402	0.9381		0.80462	0.89335	0.96416	0.9738	0.93687	0.64112														0.20653	0.28489	0.22374	0.21392	0.39598	0.33334	0.29213	0.21943	0.16029	0.20756	0.20023	0.11844	0.28659	0.23689
8.5667	0.7943	0.87659	0.72912	1.0407	0.92643		0.79317		0.99696	0.92919	0.96109	0.67593														0.19563		0.24466	0.19373	0.39708	0.31475	0.31637	0.24341	0.16128	0.18873	0.19548	0.13524	0.28453	0.25501
9.0667	0.81969	0.89753	0.73515	1.0491	0.86656		0.77018		1.0603	0.8982	0.93574	0.69632														0.20029		0.27873	0.21305	0.40048	0.32892	0.34672	0.16091	0.20142	0.2065	0.19462	0.13477	0.25993	0.25896
9.5667	0.7831	0.89435	0.77975	1.0433	0.90823		0.78828			0.95952	0.94625	0.68801														0.21291		0.26912	0.21255	0.3843	0.34305	0.33197	0.12282	0.15756	0.20781	0.20458	0.1347	0.27665	0.25318
10.067	0.81583	0.89737	0.78694	1.0844	0.89271		0.76103			0.92418	0.94242	0.70451														0.18428		0.28142	0.21935	0.38294	0.34724	0.34427	0.15968	0.18547	0.20455	0.19821	0.13823	0.2888	0.25006
10.567	0.82001	0.88508	0.80852	1.0226	0.92253		0.7949			0.89347	1.0086	0.70868														0.20682		0.27908	0.21225	0.38388	0.31195	0.33856	0.15929	0.16402	0.22587	0.22049	0.14749	0.31384	0.25937
11.067	0.87403	0.91392	0.77497	1.0447	0.87199		0.76881			0.95478	0.94548	0.74654														0.18857		0.29331	0.22451	0.39744	0.35033	0.33943	0.19813	0.1755	0.218	0.21951	0.14059	0.30743	0.2696
11.567	0.88276	0.93916	0.84762	1.0291	0.90009		0.8419			0.91528	0.96852	0.73876														0.18716		0.2564	0.24033	0.41155	0.35142	0.3424	0.16904	0.14339	0.21109	0.22869	0.14602	0.32815	0.27056
12.067	0.83061	0.84797	0.82429	1.0173	0.93157		0.80236			0.95291	0.95019	0.77069														0.17636		0.25776	0.24387	0.41328	0.34328	0.3459	0.19929	0.18458	0.215	0.22595	0.15891	0.33775	0.27706
12.567	0.86312	0.89978	0.78353	1.0471	0.90529		0.78495			0.96028	0.97002	0.79216														0.17865		0.28823	0.23676	0.41187	0.35043	0.35109	0.19967	0.20624	0.2336	0.23107	0.16051	0.33154	0.27852
13.067	0.87707	0.8784	0.8215	1.0236	0.91264		0.78043			0.95593	0.98601	0.78934														0.17929		0.28704	0.25871	0.42862	0.35392	0.38251	0.17173	0.17808	0.22209	0.22038	0.1573	0.35819	0.28138
13.567	0.83048	0.8767	0.77086	1.0628	0.9281		0.80641			0.95008	0.95881	0.78245														0.17246		0.30645	0.28547	0.45323	0.33974	0.38084	0.12706	0.20023	0.24779	0.21361	0.1766	0.34902	0.27353
14.067	0.84035	0.86984	0.80319	1.0398	0.91099		0.78354			0.94781	0.94141	0.82366														0.20882		0.3078	0.27075	0.44246	0.36943	0.36616	0.11567	0.17867	0.25367	0.23747	0.16834	0.33578	0.26637
14.567	0.82609	0.89058	0.84619	1.0514	0.90916		0.78437			0.98	0.92306	0.76629														0.19415		0.31524	0.26909	0.44789	0.34607	0.39769	0.13896	0.19462	0.24096	0.23092	0.17211	0.35831	0.2843
15.067	0.89501	0.87512	0.86791	1.0473	0.89608		0.76305			0.89745	0.96291	0.83509														0.19363		0.31095	0.28385	0.46031	0.38391	0.38007	0.15617	0.18508	0.26984	0.22257	0.17186	0.32324	0.28486

## Sheet: Fig 3c
Time since photobleach (min)	DMSO																									Palbociclib
-0.73333	0.97859	1.0009	0.9805	0.94038	1.011	1.1576	1	1.0415	1.0705	0.97195	1	0.97915	1.0274	1.0638												1.1144	1.0301	1.0167	1.0044	1.0152	1.0154	1	1.0248	1	0.89963	1	1	1.0057	1	1	0.95902	1.0267	1.0203	1	1.0563	1.0008
-0.58333	1.0199	1.0216	1.002	1	1	0.98374	1.0372	1.0387	0.97885	1	0.9986	1.0457	1.0439	0.99746												0.98155	0.97928	1.0023	0.97576	1.059	0.96558	1.0331	0.9399	1.01	1	1.0394	1.104	1.0168	0.98739	0.99346	1.0566	0.9544	1	0.93457	1.0076	1.0149
-0.41667	1	0.9733	1	1.0308	0.98463	1	1.0143	1	1	0.96687	1.0463	1.0063	1	1.0408												0.9982	1	1	1.024	1	1.0277	1.0094	1	0.9827	1.052	1.0281	1.0689	1	0.98495	1.0188	1	0.97873	0.97646	1.0528	0.95312	1
-0.28333	1.0665	1	1.0318	1.0012	1.0105	1.1458	0.99514	0.99553	1.0275	1.0339	1.0082	1	0.97085	1												1	1.009	0.99927	1	0.9872	1	0.96464	0.98486	1.0103	1.0647	0.97411	0.98128	0.98448	1	1.0209	1.0838	1	1.008	1.047	1	0.99051
-0.15	0.99961	-0.07809	-0.40461	-0.16509	-0.20044	-0.12993	0.94102	-0.20028	-0.14801	1.006	-0.38516	-0.28469	0.99652	-0.13654												1.0449	-0.41091	-0.12432	-0.54215	0.89644	-0.07888	-0.22921	1.0439	-0.18988	-0.40231	-0.08821	-0.22983	-0.08056	1.0019	-0.26659	-0.31305	1.014	-0.22415	-0.22629	-0.13191	-0.21384
0	0	0	0	0	0	0	0	0	0	0	0	0	0	0												0	0	0	0	0	0	0	0	0	0	0	0	0	0	0	0	0	0	0	0	0
0.13333	0.076981	0.022296	0.020996	0.01317	0.014579	0.007819	0.079498	0.019085	0.027925	0.27815	0.040088	0.079168	0.1477	0.054004												0.069657	0.05108	0.014657	0.032289	0.096226	0.008315	0.023421	0.18459	0.020355	0.051992	0.020255	-0.01667	0.034975	0.19726	0.03411	0.097197	0.1409	0.02262	0.058326	0.022409	0.046693
0.26667	0.1203	0.01739	0.024551	0.020862	0.031404	0.02625	0.075679	0.02578	0.084791	0.29879	0.045764	0.10697	0.16614	0.06355												0.08883	0.11676	0.014311	0.055904	0.088226	0.012904	-0.00318	0.19629	0.006769	0.064339	0.027392	0.041802	0.05846	0.22669	0.040686	0.11991	0.18804	0.051961	0.063158	0.048158	0.05178
0.4	0.13083	0.030561	0.040368	0.052431	0.056466	0.041287	0.10287	0.047797	0.069066	0.2839	0.044929	0.11629	0.17101	0.052817												0.091229	0.093415	0.031831	0.058788	0.097717	0.025157	0.020755	0.21957	0.014718	0.087571	0.023384	0.018268	0.050839	0.2488	0.038987	0.15778	0.20786	0.033196	0.07931	0.056434	0.060835
0.51667	0.11697	0.023556	0.051027	0.027125	0.065479	0.031131	0.11643	0.031254	0.076492	0.30545	0.054706	0.11334	0.18502	0.060812												0.080707	0.08734	0.03304	0.050367	0.11779	0.01866	0.004462	0.22571	0.062688	0.090198	0.033814	-0.00604	0.061564	0.26755	0.059059	0.18427	0.20903	0.043874	0.078094	0.081317	0.08975
0.65	0.10917	0.031818	0.061697	0.043355	0.091407	0.022347	0.10754	0.05128	0.087981	0.30038	0.090206	0.11667	0.23191	0.052382												0.10616	0.13947	0.049905	0.067764	0.1117	0.035262	0.026818	0.22642	0.013427	0.097423	0.029706	0.00513	0.081283	0.26086	0.046005	0.20251	0.22231	0.033748	0.093637	0.073699	0.07523
0.76667	0.14348	0.039746	0.026413	0.085838	0.088726	0.040569	0.12304	0.041483	0.079703	0.32633	0.074355	0.091186	0.22449	0.055948												0.10687	0.126	0.067492	0.071319	0.10838	0.03236	0.010173	0.25082	0.05513	0.078586	0.037494	0.075798	0.088047	0.25698	0.059666	0.21935	0.20982	0.03963	0.123	0.06924	0.087851
0.9	0.13934	0.036222	0.046585	0.046171	0.088097	0.083922	0.11398	0.051425	0.10748	0.32687	0.069479	0.072302	0.21859	0.07074												0.11043	0.13321	0.042286	0.085203	0.13167	0.052704	0.037316	0.24935	0.063062	0.090542	0.029681	0.026705	0.11499	0.25474	0.058699	0.20863	0.23238	0.037766	0.10727	0.068039	0.093402
1.0333	0.13981	0.038666	0.070635	0.044697	0.097549	0.039186	0.11671	0.053261	0.11697	0.32592	0.092227	0.079331	0.23888	0.067743												0.13093	0.083877	0.072135	0.075749	0.12489	0.049143	0.029938	0.22667	0.037687	0.065559	0.053571	0.064781	0.10693	0.27617	0.053379	0.24635	0.24242	0.068758	0.10193	0.089542	0.10144
1.15	0.13902	0.048232	0.045729	0.082667	0.08979	0.038527	0.11705	0.071521	0.10506	0.31904	0.077102	0.13938	0.24204	0.074602												0.11649	0.13514	0.071419	0.099196	0.11238	0.056817	0.032468	0.2553	0.060519	0.12657	0.052949	0.018905	0.10538	0.27113	0.061793	0.24694	0.23885	0.03794	0.16926	0.068719	0.095301
1.2833	0.13989	0.043883	0.07506	0.041907	0.1044	0.058112	0.13987	0.063489	0.11354	0.30074	0.080579	0.096223	0.2229	0.090302												0.12913	0.16243	0.063265	0.09273	0.13179	0.062686	0.029427	0.27223	0.031203	0.12801	0.04538	0.043485	0.13831	0.27257	0.058718	0.23946	0.23777	0.059552	0.16204	0.12528	0.11254
1.4167	0.16581	0.051524	0.060997	0.080114	0.10949	0.05503	0.14756	0.059533	0.11415	0.31619	0.085038	0.11487	0.24519	0.087154												0.12619	0.16484	0.074561	0.091165	0.12578	0.056505	0.022371	0.24969	0.043005	0.11427	0.05342	0.006547	0.12334	0.28302	0.075156	0.21192	0.23243	0.056237	0.1552	0.097469	0.1138
1.55	0.13287	0.042751	0.11129	0.089319	0.11213	0.094766	0.13942	0.079972	0.1227	0.34342	0.10871	0.10649	0.22828	0.076251												0.13356	0.17298	0.075846	0.11114	0.14202	0.06208	0.048934	0.27084	0.038749	0.13362	0.064408	0.039819	0.12547	0.27781	0.069528	0.25244	0.24098	0.04641	0.1253	0.090258	0.1065
1.6667	0.15926	0.070099	0.070807	0.076292	0.12416	0.072364	0.13408	0.088206	0.12121	0.33642	0.11697	0.14556	0.24059	0.081721												0.13034	0.20076	0.083615	0.10691	0.13176	0.064662	0.04449	0.25532	0.048421	0.13471	0.066901	0.053815	0.13708	0.28837	0.072982	0.25953	0.23231	0.068362	0.1655	0.1108	0.11081
1.8	0.13065	0.05769	0.088342	0.072755	0.13215	0.067201	0.13071	0.076504	0.12217	0.33136	0.10635	0.14253	0.25369	0.081445												0.14242	0.15973	0.094543	0.1185	0.11633	0.071982	0.055301	0.25603	0.028831	0.10118	0.063265	0.049266	0.16681	0.29353	0.07252	0.25519	0.24164	0.076365	0.15399	0.10341	0.12848
1.9333	0.14261	0.048254	0.093491	0.079986	0.12172	0.083239	0.12776	0.096512	0.13408	0.34814	0.11308	0.13715	0.24185	0.086976												0.13142	0.15926	0.087167	0.13005	0.13966	0.082577	0.037343	0.291	0.056382	0.10777	0.065547	0.054009	0.15486	0.29223	0.082791	0.26488	0.25252	0.051634	0.18516	0.11417	0.11889
2.0667	0.13683	0.043195	0.12373	0.074338	0.13104	0.048906	0.13627	0.081773	0.13594	0.32606	0.11818	0.14013	0.24141	0.085356												0.14981	0.16232	0.093584	0.12054	0.1456	0.077425	0.012857	0.30717	0.042412	0.1106	0.05076	0.06848	0.1618	0.29542	0.086624	0.2387	0.26902	0.092193	0.14262	0.14793	0.12875
2.2	0.14956	0.073823	0.078199	0.072188	0.14011	0.078907	0.12794	0.10825	0.13628	0.34294	0.12835	0.11082	0.25182	0.07504												0.14887	0.20162	0.10655	0.15286	0.15122	0.085464	0.013292	0.30126	0.038708	0.12456	0.067726	0.048043	0.16928	0.30262	0.089726	0.27591	0.2562	0.091886	0.18849	0.088988	0.12143
2.3167	0.14005	0.049364	0.098061	0.071794	0.13165	0.092167	0.1318	0.086459	0.14883	0.34314	0.11763	0.14041	0.23916	0.092034												0.16241	0.2015	0.11728	0.1678	0.1419	0.08284	0.022268	0.33786	0.041392	0.17796	0.056566	0.079474	0.17197	0.30129	0.095965	0.23714	0.25066	0.08016	0.14042	0.10764	0.13213
2.45	0.13809	0.061934	0.11021	0.095596	0.15424	0.11584	0.13164	0.1015	0.1405	0.34639	0.12237	0.13544	0.24032	0.090871												0.15036	0.14147	0.1225	0.14548	0.15425	0.092882	0.01749	0.30536	0.050188	0.16908	0.070667	0.076151	0.15409	0.31818	0.10024	0.2816	0.26917	0.065091	0.18316	0.17627	0.1311
2.5833	0.1335	0.078569	0.11821	0.089957	0.14946	0.1193	0.13011	0.10178	0.13868	0.34127	0.11568	0.13414	0.26073	0.096838												0.14328	0.21242	0.12261	0.15502	0.15078	0.1087	0.049295	0.30774	0.017313	0.089989	0.067832	0.07379	0.17465	0.30903	0.091423	0.30057	0.26806	0.096258	0.16092	0.14319	0.13279
2.75	0.13741	0.085138	0.12773	0.11429	0.14729	0.073702	0.13028	0.1078	0.15199	0.36438	0.10272	0.16234	0.27717	0.082162												0.15666	0.18784	0.13239	0.15008	0.16239	0.097365	0.040355	0.3247	0.077374	0.098137	0.093643	0.070475	0.17979	0.32177	0.11265	0.33926	0.26979	0.08263	0.23055	0.14477	0.15832
2.9167	0.16374	0.079313	0.13114	0.064907	0.16189	0.10105	0.12907	0.092063	0.16898	0.35006	0.13693	0.16402	0.24623	0.098349												0.16593	0.22872	0.16588	0.17697	0.14025	0.11484	0.045821	0.31184	0.061568	0.12582	0.091253	0.091512	0.1793	0.31801	0.11729	0.25897	0.2723	0.11354	0.22173	0.13567	0.16167
3.0833	0.16723	0.078199	0.1192	0.10187	0.16002	0.11428	0.12338	0.10304	0.16591	0.34884	0.12713	0.13489	0.26969	0.10129												0.17579	0.21774	0.1605	0.15671	0.16029	0.10808	0.008138	0.35362	0.099244	0.13439	0.078195	0.11519	0.19498	0.32542	0.12459	0.27129	0.28603	0.093641	0.18297	0.12033	0.15501
3.25	0.17872	0.076493	0.13442	0.099385	0.19782	0.12727	0.12038	0.10099	0.1522	0.337	0.1238	0.149	0.25493	0.10577												0.17916	0.19753	0.16431	0.17159	0.17231	0.14056	0.040023	0.33485	0.076711	0.038008	0.085752	0.075462	0.19322	0.31943	0.1312	0.29102	0.27674	0.12149	0.20948	0.1143	0.15892
3.4167	0.16794	0.07904	0.14545	0.093662	0.19491	0.15296	0.10528	0.09449	0.16797	0.34671	0.14281	0.1842	0.27266	0.094605												0.17675	0.25637	0.15803	0.18188	0.18421	0.12291	-0.00269	0.31178	0.037891	0.089755	0.091222	0.10013	0.21233	0.33696	0.13988	0.28379	0.2622	0.1138	0.18275	0.11721	0.18377
3.5833	0.20518	0.10665	0.099792	0.071254	0.17521	0.10078	0.12708	0.11025	0.16856	0.36344	0.15157	0.17877	0.25214	0.1158												0.19235	0.26712	0.16803	0.16436	0.18889	0.11633	0.035617	0.3347	0.031102	0.050102	0.091896	0.074769	0.19465	0.3283	0.13516	0.33498	0.27364	0.10167	0.21749	0.13396	0.16676
3.75	0.15958	0.1079	0.15755	0.095845	0.19437	0.077021	0.13057	0.10529	0.17008	0.35374	0.16214	0.19488	0.2742	0.10643												0.1935	0.26673	0.15254	0.18373	0.16474	0.12613	0.029008	0.34758	0.050089	0.12603	0.090529	0.10151	0.21911	0.33723	0.1398	0.2987	0.28117	0.10612	0.20083	0.16013	0.17696
3.9167	0.19415	0.11506	0.1198	0.072042	0.21033	0.12057	0.1229	0.10915	0.18171	0.37053	0.14822	0.14544	0.27464	0.11091												0.21233	0.24339	0.15992	0.20085	0.159	0.136	0.037083	0.35186	0.04274	0.16248	0.098642	0.092976	0.22855	0.33681	0.12373	0.39135	0.29011	0.12066	0.21285	0.14826	0.18525
4.0833	0.1894	0.10687	0.17516	0.12313	0.21251	0.11285	0.14971	0.12785	0.176	0.37004	0.16796	0.14768	0.28341	0.11591												0.18596	0.25336	0.1665	0.20291	0.15909	0.12174	-0.00186	0.35106	0.042123	0.14679	0.10283	0.07932	0.19625	0.33455	0.13093	0.2992	0.28169	0.11423	0.2475	0.16905	0.19652
4.25	0.19473	0.12743	0.14892	0.10744	0.21009	0.12874	0.14001	0.14942	0.1702	0.33742	0.17647	0.20243	0.2844	0.12126												0.19243	0.27648	0.1866	0.22367	0.17604	0.14855	-0.00674	0.3625	0.031826	0.10481	0.085473	0.13489	0.31715	0.34	0.1458	0.33369	0.29334	0.10998	0.2546	0.20447	0.20218
4.4167	0.18954	0.13286	0.099427	0.032362	0.21566	0.11954	0.15883	0.13196	0.16949	0.3596	0.17549	0.20806	0.27674	0.12296												0.21604	0.28709	0.19347	0.23971	0.18245	0.1191	-0.1229	0.38225	-0.00769	0.039368	0.10581	0.16776	0.42077	0.34597	0.14924	0.31002	0.27573	0.13503	0.21876	0.19151	0.2029
4.5833	0.19843	0.076806	0.026607	0.04431	0.21436	0.10578	0.13232	0.12979	0.18638	0.3678	0.17392	0.174	0.27409	0.1193												0.1569	0.30326	0.19743	0.22223	0.19354	0.17636	0.026465	0.38177	-0.00722	-0.3777	0.1033	0.20995	0.46642	0.36611	0.16555	0.36703	0.29022	0.15702	0.4118	0.23623	0.19387
4.75	0.26143	0.084722	0.03479	0.074484	0.21402	0.10697	0.17157	0.16053	0.17812	0.38153	0.16737	0.22036	0.29028	0.12181												0.23712	0.31487	0.18885	0.27929	0.22942	0.32594	0.14599	0.41313	0.15618	0.089038	0.13417	0.28263	0.52041	0.34943	0.16204	0.36394	0.29141	0.1088	0.58269	0.21414	0.18897
4.9167	0.21398	0.09521	0.083607	0.059906	0.15051	0.078185	0.33513	0.15672	0.18747	0.38837	0.18683	0.25877	0.28102	0.13396												0.28461	0.34674	0.32207	0.40228	0.28073	0.4042	0.18459	0.52036	0.20234	0.26303	0.18933	0.3436	0.63536	0.34937	0.16597	0.29106	0.3006	0.15218	0.63485	0.20718	0.2102
5.0833	0.24315	0.11193	0.083246	0.086454	0.18362	0.13161	0.31411	0.12066	0.2057	0.40392	0.17418	0.20348	0.29119	0.11942												0.33016	0.39913	0.41424	0.44685	0.30343	0.48909	0.30349	0.53976	0.26714	0.25653	0.22315	0.40827	0.64343	0.38382	0.18901	0.3413	0.29403	0.13638	0.65321	0.18236	0.18597
5.25	0.22887	0.097677	0.062634	0.047944	0.14295	0.16137	0.31224	0.13158	0.21076	0.29875	0.10668	0.21337	0.20372	0.13659												0.40756	0.41411	0.46098	0.51201	0.36411	0.52728	0.40983	0.60169	0.29069	0.25678	0.22498	0.35642	0.68255	0.48077	0.29503	0.48996	0.28013	0.16785	0.71366	0.25982	0.23797
5.4167	0.20788	0.10239	0.11223	0.056943	0.15435	0.16224	0.28522	0.099696	0.23666	0.33633	0.15117	0.17864	0.22784	0.13609												0.4745	0.48238	0.50666	0.57674	0.4208	0.61604	0.47679	0.60207	0.28766	0.37768	0.33233	0.48967	0.67186	0.57593	0.38215	0.52142	0.31791	0.29134	0.71059	0.2967	0.29829
5.5833	0.20457	0.099194	0.076767	0.053142	0.14765	0.14087	0.28489	0.11695	0.22841	0.38001	0.15255	0.16949	0.2357	0.12133												0.49984	0.50927	0.55059	0.62396	0.42507	0.62575	0.52141	0.71275	0.36782	0.42247	0.3808	0.50876	0.72431	0.64816	0.41389	0.52878	0.41019	0.31557	0.74036	0.37603	0.17544
5.75	0.22677	0.10637	0.10566	0.061173	0.15991	0.12766	0.28486	0.11914	0.22637	0.41521	0.14831	0.19278	0.29229	0.13578												0.52039	0.54838	0.62661	0.6687	0.43669	0.73219	0.54274	0.70759	0.42801	0.51155	0.3796	0.47031	0.75107	0.70864	0.47551	0.63466	0.46166	0.37465	0.73626	0.43623	0.22774
5.9167	0.22362	0.10559	0.10936	0.068587	0.15063	0.14619	0.27869	0.10851	0.2604	0.41034	0.16631	0.18058	0.31646	0.14452												0.56258	0.60914	0.64776	0.71121	0.46085	0.74516	0.56506	0.72308	0.42142	0.62104	0.4373	0.53648	0.72345	0.79176	0.53275	0.71108	0.47102	0.45883	0.78814	0.40375	0.28023
6.0833	0.19935	0.092539	0.072306	0.077468	0.16186	0.14935	0.2654	0.12684	0.22756	0.42678	0.15699	0.22468	0.3342	0.11932												0.62632	0.68888	0.68692	0.76474	0.52896	0.79198	0.65535	0.75897	0.39387	0.53993	0.43074	0.52458	0.76654	0.81444	0.56964	0.83453	0.48253	0.46252	0.8138	0.53916	0.27931
6.25	0.21599	0.11457	0.11277	0.057361	0.16158	0.15539	0.26494	0.12513	0.21882	0.41391	0.16074	0.17384	0.3561	0.14238												0.66579	0.68923	0.72986	0.78323	0.53057	0.84229	0.65455	0.79958	0.55708	0.54954	0.47689	0.58875	0.7166	0.84177	0.66459	0.80593	0.5347	0.49264	0.80564	0.60125	0.35491
6.4167	0.18099	0.10047	0.12021	0.067466	0.1663	0.14226	0.28153	0.12489	0.21367	0.43001	0.176	0.22472	0.35412	0.11615												0.68695	0.70665	0.76511	0.78538	0.54719	0.86215	0.73176	0.76114	0.50314	0.73828	0.50076	0.62014	0.74211	0.90034	0.6967	0.83826	0.57858	0.53675	0.86295	0.53691	0.36032
6.5833	0.20381	0.1119	0.11549	0.08197	0.16151	0.15108	0.28051	0.1281	0.24367	0.43704	0.19147	0.20358	0.36977	0.12617												0.69833	0.72505	0.81572	0.85862	0.62986	0.87334	0.72288	0.7587	0.57478	0.75573	0.48941	0.53515	0.71401	0.89893	0.72465	0.88937	0.58063	0.61841	0.85807	0.54144	0.4127
6.75	0.20325	0.092913	0.11804	0.074566	0.18052	0.13574	0.27626	0.1291	0.21574	0.41238	0.19211	0.23134	0.33506	0.13273												0.74598	0.78599	0.76214	0.86379	0.63518	0.96813	0.73409	0.74515	0.57251	0.68518	0.51715	0.58328	0.78778	0.91875	0.7375	0.82246	0.61413	0.583	0.89788	0.57379	0.43187
6.9167	0.20784	0.10906	0.18679	0.053059	0.17424	0.15368	0.28482	0.14545	0.22073	0.43394	0.18399	0.1931	0.34209	0.14826												0.76674	0.77894	0.81347	0.86463	0.66619	0.95303	0.77119	0.76323	0.52698	0.71035	0.49958	0.58754	0.75815	0.953	0.79808	0.83624	0.64984	0.66016	0.82775	0.57344	0.43211
7.0833	0.18968	0.093927	0.14938	0.048707	0.19932	0.16749	0.3064	0.13216	0.22514	0.40854	0.18594	0.20363	0.36782	0.13034												0.75219	0.84634	0.79586	0.89365	0.66351	1.0028	0.77337	0.78444	0.58379	0.77305	0.55744	0.57498	0.71974	0.93782	0.83255	0.84919	0.69219	0.64341	0.85233	0.58725	0.47701
7.25	0.19769	0.11531	0.080102	0.04783	0.20408	0.1781	0.28403	0.13347	0.23409	0.45875	0.1887	0.23206	0.37988	0.14335												0.82338	0.82614	0.8226	0.90209	0.7027	0.99767	0.77128	0.84538	0.6151	0.77209	0.58946	0.55692	0.79914	0.95685	0.82037	0.94655	0.67823	0.70142	0.9127	0.63864	0.50839
7.4167	0.20426	0.11543	0.15735	0.099885	0.19066	0.1195	0.29287	0.12573	0.24352	0.42971	0.20966	0.2001	0.33307	0.136												0.82076	0.81317	0.8159	0.90793	0.6905	1.0364	0.77072	0.84905	0.63628	0.80024	0.62153	0.61668	0.75694	0.9544	0.86218	0.87456	0.70323	0.75591	0.87522	0.66869	0.52217
7.5833	0.18288	0.12709	0.0995	0.090987	0.19733	0.16015	0.27694	0.14328	0.24764	0.41942	0.19551	0.21602	0.36212	0.14243												0.80699	0.8138	0.81295	0.91481	0.74497	1.0337	0.81328	0.87173	0.55618	0.76323	0.6248	0.55544	0.83183	0.98179	0.88448	0.87512	0.71423	0.77473	0.85616	0.687	0.54951
7.75	0.16731	0.11184	0.089717	0.062931	0.21439	0.18291	0.29436	0.15459	0.25101	0.44304	0.19524	0.2275	0.36376	0.14599												0.82255	0.85739	0.86433	0.93816	0.78115	1.1026	0.85496	0.83111	0.58183	0.78589	0.64396	0.6309	0.77551	0.96432	0.8999	0.86667	0.71519	0.80877	0.94258	0.71346	0.54169
7.9167	0.20364	0.097855	0.081521	0.068196	0.20159	0.20184	0.28038	0.1462	0.27191	0.4308	0.21553	0.2229	0.36506	0.14773												0.85652	0.9006	0.85759	0.91888	0.74792	1.0895	0.81973	0.87241	0.6601	0.81847	0.65758	0.637	0.76231	1.0038	0.86631	0.79745	0.71833	0.80551	0.97345	0.76066	0.58618
8.0833	0.17818	0.12357	0.12758	0.060735	0.19287	0.1904	0.28754	0.14064	0.27984	0.43623	0.20632	0.17548	0.38987	0.14427												0.8954	0.90676	0.87522	0.89264	0.78093	1.0787	0.86149	0.85507	0.67762	0.84001	0.70187	0.65358	0.78271	0.99433	0.89605	0.88253	0.74983	0.77983	0.9464	0.69686	0.60867
8.25	0.19945	0.13233	0.1143	0.091391	0.23339	0.15395	0.28519	0.15057	0.28252	0.43453	0.20833	0.23683	0.38198	0.14369												0.97034	0.92517	0.92622	0.87618	0.9026	1.0475	0.82033	0.84247	0.60586	0.77699	0.71081	0.62812	0.82334	0.99159	0.86823	0.85405	0.7724	0.74692	0.90059	0.69602	0.59387
8.4167	0.19438	0.13516	0.10148	0.088166	0.21951	0.16525	0.30444	0.14932	0.28287	0.44045	0.21824	0.21395	0.39039	0.15219												0.98427	0.96261	0.86018	0.92279	0.84041	1.0449	0.82113	0.82756	0.70216	0.87314	0.69078	0.719	0.78728	1.0147	0.92547	0.89452	0.80947	0.86101	0.91518	0.72486	0.63121
8.5833	0.22075	0.11954	0.10684	0.10441	0.22207	0.14425	0.27325	0.15096	0.26141	0.45213	0.21009	0.23079	0.39387	0.1608												0.98089	0.93197	0.87031	0.94982	0.87193	1.0854	0.89323	0.86679	0.64645	0.76333	0.68493	0.66612	0.77491	0.94313	0.9223	0.97125	0.81533	0.88875	0.99927	0.73639	0.66961
8.75	0.21463	0.097162	0.13127	0.095766	0.24222	0.19276	0.28112	0.14449	0.25625	0.4693	0.21021	0.20315	0.37473	0.16336												0.99079	0.9535	0.86985	0.94125	0.8347	1.0663	0.86028	0.86052	0.69595	0.74996	0.74956	0.65069	0.73677	0.97071	0.90085	0.90847	0.81747	0.90528	1.0151	0.75968	0.64759
8.9167	0.21921	0.13981	0.14571	0.074192	0.22464	0.20775	0.28242	0.15073	0.26623	0.47027	0.21474	0.17443	0.41373	0.17549												0.95391	0.9459	0.84677	0.93189	0.81315	1.0888	0.8583	0.81815	0.64218	0.82724	0.73671	0.61311	0.77476	0.96852	0.90045	0.92244	0.82043	0.85613	0.94723	0.69987	0.71463
9.0833	0.21151	0.13219	0.13088	0.12639	0.20784	0.16635	0.27719	0.15368	0.26731	0.4358	0.22117	0.23227	0.37181	0.18416												0.94499	0.96284	0.83771	0.92788	0.83172	1.0964	0.8844	0.7624	0.66568	0.86667	0.73722	0.69417	0.80423	0.95982	0.91238	0.86631	0.83609	0.91763	1.027	0.73473	0.68999
9.25	0.21416	0.14701	0.1415	0.11491	0.22654	0.21565	0.3029	0.16229	0.26691	0.42902	0.23888	0.1677	0.38852	0.18528												0.98767	1.0006	0.88613	0.95648	0.834	1.077	0.83257	0.87263	0.63198	0.79691	0.7918	0.66723	0.7323	0.94812	0.92962	0.91289	0.85667	0.94176	1.0161	0.7019	0.73113
9.4167	0.20846	0.15914	0.16916	0.092899	0.24145	0.17987	0.29034	0.16355	0.27702	0.45048	0.22904	0.22101	0.36992	0.18823												1.0087	0.91719	0.88838	0.94303	0.84781	1.0635	0.90535	0.9846	0.75006	0.87253	0.82125	0.66077	0.67879	0.97614	0.96038	0.93974	0.85428	0.92261	1.0152	0.84104	0.68852
9.5833	0.21584	0.14721	0.11788	0.13232	0.24981	0.19761	0.2944	0.14872	0.26211	0.46738	0.23741	0.2343	0.3971	0.16416												1.0389	0.92842	0.88361	0.92443	0.84378	1.1041	0.8663	0.80279	0.70538	0.83004	0.84162	0.65152	0.7314	0.97907	0.92888	0.9151	0.87953	1.0407	1.0098	0.75457	0.74796
9.75	0.22318	0.12868	0.18255	0.10631	0.22862	0.16804	0.26269	0.16882	0.28614	0.45424	0.25382	0.17628	0.37569	0.16922												1.037	0.99055	0.88848	0.95649	0.84116	1.0839	0.89259	0.92411	0.61116	0.81116	0.83079	0.68076	0.7066	0.99952	0.94749	0.83158	0.88241	0.9904	1.0648	0.81924	0.70578
9.9167	0.25046	0.14461	0.14991	0.10631	0.25188	0.17758	0.2592	0.1717	0.27243	0.48209	0.26314	0.22568	0.3653	0.19411												1.0159	0.95617	0.89308	0.97359	0.85588	1.0696	0.8244	0.80688	0.7427	0.84155	0.79174	0.69412	0.71904	0.98857	0.93916	0.92768	0.87553	0.97721	0.98572	0.81059	0.7355
10.083	0.25698	0.12967	0.10944	0.11901	0.2412	0.19975	0.27082	0.16829	0.25757	0.49364	0.25575	0.20928	0.37316	0.21307												1.0493	0.95058	0.86621	0.95909	0.80829	1.0654	0.94877	0.78837	0.63269	0.75764	0.83984	0.61185	0.74168	0.9848	0.91779	0.86546	0.88844	0.92782	1.0263	0.75876	0.74832
10.25	0.25434	0.15447	0.13349	0.12556	0.23139	0.26125	0.25752	0.17104	0.23858	0.50126	0.26152	0.23266	0.3982	0.20861												1.0603	0.93572	0.93986	0.96068	0.85612	1.082	0.87215	0.86037	0.69603	0.78282	0.8223	0.68812	0.69823	1.0024	0.93962	0.94297	0.87346	0.99827	1.0165	0.76433	0.76301
10.417	0.25576	0.1475	0.13826	0.13428	0.2271	0.19769	0.27245	0.17743	0.2734	0.50716	0.26867	0.24094	0.41717	0.20511												1.0289	0.98297	0.87706	0.9406	0.85273	1.0995	0.82527	0.83715	0.6242	0.82933	0.81053	0.56236	0.6906	0.98126	0.92329	0.99565	0.88745	1.0355	0.98821	0.78055	0.75289
10.583	0.24593	0.13433	0.13283	0.14447	0.24597	0.24376	0.29682	0.1811	0.23745	0.49771	0.284	0.24034	0.41398	0.20665												1.0847	0.97313	0.90308	0.93301	0.82741	1.043	0.89405	0.83794	0.68492	0.77733	0.86154	0.60769	0.70103	0.98896	0.95791	0.90061	0.90052	0.99693	0.96101	0.77183	0.75591
10.75	0.23295	0.14401	0.16183	0.15507	0.2285	0.24195	0.274	0.18577	0.25381	0.49617	0.28082	0.20086	0.41255	0.19858												1.1346	1.0065	0.91685	0.93563	0.87052	1.0155	0.85092	0.88918	0.72317	0.77911	0.84046	0.6295	0.71484	0.99337	0.9718	0.9532	0.88931	1.007	0.97225	0.81589	0.75273
10.917	0.25034	0.12413	0.11695	0.15345	0.22661	0.2032	0.28816	0.19427	0.28055	0.49791	0.26161	0.23427	0.37895	0.20956												1.0683	1.0039	0.92273	0.96009	0.83098	1.0477	0.85445	0.83351	0.65752	0.66939	0.79439	0.65856	0.6913	1.0037	0.95851	1.0049	0.92205	0.9706	1.0781	0.81168	0.77317
11.083	0.24928	0.16737	0.11366	0.12226	0.23107	0.18324	0.28465	0.19855	0.28367	0.54303	0.28221	0.22274	0.39735	0.21591												1.0603	0.99448	0.92435	0.93806	0.78222	1.122	0.88852	0.83956	0.62195	0.72431	0.84016	0.6146	0.73083	1.0219	0.95031	1.0015	0.89464	1.0834	0.94278	0.73869	0.76365
11.25	0.24087	0.16609	0.12444	0.11955	0.2348	0.23261	0.28332	0.19956	0.27218	0.54801	0.28189	0.23372	0.40196	0.20776												1.0637	1.02	0.91922	0.9587	0.86548	1.0421	0.87892	0.96594	0.65731	0.78034	0.82554	0.60137	0.75067	0.97182	0.96346	0.99084	0.89698	1.0387	0.94112	0.81322	0.77978
11.417	0.25151	0.15087	0.15928	0.19167	0.25674	0.19236	0.27342	0.20335	0.28096	0.52567	0.29539	0.24566	0.39221	0.2338												1.0884	1.0179	0.88609	0.93858	0.80359	1.0054	0.88037	0.92308	0.62737	0.74862	0.83742	0.64537	0.71683	0.99114	0.97126	0.98858	0.86767	1.033	1.0504	0.76729	0.81293
11.583	0.24055	0.17257	0.13236	0.14231	0.25434	0.22501	0.28521	0.2027	0.28207	0.53617	0.28771	0.22763	0.39845	0.20284												1.0813	1.0429	0.8889	0.96401	0.7768	1.0659	0.88268	0.91422	0.72359	0.73353	0.91755	0.63093		0.99985	0.94165	1.0505	0.91389	1.0814	0.96804	0.83462	0.81553
11.75	0.27565	0.16085	0.092132	0.12098	0.25911	0.20521	0.2978	0.21678	0.26315	0.5367	0.26821	0.29304	0.409	0.2231												1.105	1.0148	0.8851	0.95959	0.84326	1.0063	0.88592	0.82471	0.62828	0.75575	0.84662	0.62215		1.0108	0.94529	0.98364	0.88892	1.0371	1.0331	0.76827	0.78529
11.917	0.26205	0.14274	0.13621	0.19739	0.24218	0.20862	0.28472	0.21461	0.28407	0.5451	0.30025	0.25759	0.38641	0.23109												1.1075	0.95956	0.90063	0.93535	0.83155	1.0752	0.92805	0.83265	0.72509	0.7872	0.86536	0.62957		0.98726	0.98624	0.99988	0.88001	1.0754	0.90591	0.77945	0.81811
12.083	0.25887	0.17632	0.15924	0.11228	0.23899	0.21546	0.28921	0.21684	0.27633	0.55068	0.32176	0.24348	0.40575	0.22279												1.1586	1.009	0.87315	0.92178	0.81247	1.0389	0.88815	0.85731	0.68202	0.71388	0.90847	0.61443		0.99937	0.96319	0.98735	0.91206	1.05	1.0677	0.80761	0.82252
12.25	0.24932	0.1611	0.12905	0.13363	0.27609	0.19887	0.26434	0.20311	0.28261	0.54413	0.30515	0.24847	0.41547	0.22429												1.1248	0.99696	0.89977	0.95256	0.8278	1.0613	0.87886	0.85761	0.65454	0.84052	0.88334	0.57965		0.96486	0.97524	1.0296	0.92787	1.0754	1.044	0.79986	0.80728
12.417	0.27686	0.17244	0.14824	0.14894	0.27914	0.22002	0.27637	0.20135	0.29665	0.5422	0.29357	0.26932	0.41484	0.21927												1.1367	0.99798	0.94189	0.95441	0.82859	0.99806	0.88613	0.82636	0.68114	0.74495	0.8878	0.60685		0.98035	0.97756	0.96199	0.91547	1.0543	0.98215	0.82213	0.85409
12.583	0.28519	0.17747	0.1047	0.11935	0.25234	0.29007	0.25703	0.20893	0.28683	0.53769	0.3161	0.27217	0.43518	0.22133												1.0869	0.98384	0.9046	0.94002	0.87411	1.0222	0.92716	0.86854	0.69157	0.70762	0.88276	0.60659		0.95663	0.94143	1.0075	0.86826	1.0293	0.99101	0.86075	0.83967
12.75	0.23559	0.17281	0.13382	0.13802	0.2404	0.28113	0.27565	0.21926	0.29072	0.53274	0.31788	0.25303	0.38802	0.23541												1.1112	1.0335	0.8925	0.91501	0.88366	1.0103	0.86068	0.90774	0.69289	0.78974	0.87859	0.59952		0.93541	0.96646	0.96254	0.90527	1.0516	0.98177	0.79623	0.82383
12.917	0.26591	0.17463	0.1408	0.12854	0.24768	0.22494	0.27796	0.23812	0.31233	0.54995	0.32908	0.25747	0.4204	0.2403												1.1229	1.048	0.89933	0.93166	0.89479	1.0138	0.91185	0.81681	0.64199	0.73613	0.88759	0.55579		0.96922	0.93623	0.96026	0.90987	1.067	0.99878	0.82836	0.7959
13.083	0.26484	0.16545	0.082038	0.13532	0.26509	0.22843	0.28521	0.2182	0.29966	0.53454	0.31108	0.25493	0.40461	0.24539												1.1115	0.99058	0.84861	0.96015	0.84981	0.98822	0.93822	0.90502	0.61312	0.71185	0.889	0.58327		0.93901	0.96631	0.90903	0.96107	1.0465	0.9862	0.76625	0.7882
13.25	0.26003	0.17353	0.092731	0.12732	0.28068	0.25079	0.23996	0.22606	0.30166	0.57238	0.31749	0.2968	0.41748	0.22564												1.1181	1.0007	0.88367	0.92164	0.85021	1.0439	0.86446	0.86788	0.72679	0.82707	0.88698	0.61009		0.94125	0.95256	0.89331	0.89733	1.005	0.98993	0.78011	0.8235
13.417	0.28144	0.19246	0.16323	0.15379	0.28077	0.24483	0.26449	0.24689	0.29987	0.58364	0.32115	0.24303	0.41132	0.25521												1.1446	1.0109	0.8857	0.96193	0.8858	1.0211	0.93041	0.9061	0.73461	0.66727	0.94592	0.61749		0.96558	0.92646	0.95997	0.9016	1.0395	0.98202	0.80269	0.79727
13.583	0.25954	0.17956	0.13619	0.11551	0.28583	0.22843	0.26474	0.23221	0.26698	0.53181	0.32737	0.26622	0.4006	0.26035												1.1643	1.0189	0.87334	0.91686	0.82285	0.98606	0.90005	0.84515	0.67152	0.81134	0.91503	0.59326		0.93415	0.94203	0.96365	0.9491	1.1035	0.8984	0.90343	0.82202
13.75	0.30395	0.21432	0.13317	0.13463	0.27264	0.25217	0.25354	0.21809	0.28368	0.56393	0.34452	0.24803	0.4163	0.26896												1.1149	1.0005	0.85649	0.95691	0.84041	0.98555	0.88053	0.91959	0.64487	0.76748	0.93292	0.58276		0.95435	0.93355	0.94283	0.88203	1.03	1.0069	0.91105	0.81531
13.917	0.28733	0.20833	0.16962	0.12801	0.31817	0.25034	0.26866	0.23636	0.26	0.55477	0.34178	0.27439	0.46085	0.27614												1.1203	0.98332	0.8657	0.94932	0.83465	0.95933	0.8455	0.90306	0.6847	0.74216	0.89777	0.63936		0.98109	0.92002	0.84285	0.8876	1.0613	0.90816	0.80816	0.803
14.083	0.27678	0.20738	0.10897	0.1387	0.2651	0.23547	0.2854	0.23583	0.26329	0.53615	0.34505	0.20822	0.4423	0.25559												1.1685	0.96685	0.85768	0.94477	0.8313	1.0429	0.85518	0.84223	0.71935	0.73382	0.91091	0.60535		0.97634	0.9156	0.88988	0.85837	1.0774	0.97868	0.81501	0.81643
14.25	0.29341	0.17213	0.16174	0.14717	0.27247	0.23142	0.24943	0.22161	0.27798	0.56249	0.32228	0.26087	0.42089	0.27636												1.1768	0.97065	0.90043	0.97165	0.87466	0.94628	0.87968	0.92779	0.68623	0.73205	0.87284	0.58714		0.96479	0.93077	0.90844	0.8631	1.0593	1.0267	0.84237	0.80929
14.417	0.26491	0.21234	0.16221	0.1477	0.26029	0.26045	0.23065	0.23901	0.30094	0.55454	0.32942	0.27589	0.41233	0.25553												1.1259	1.023	0.87152	0.9378	0.87934	0.9487	0.88235	0.93478	0.70486	0.73604	0.84263	0.59347		0.95939	0.94393	0.97243	0.87614	1.0482	0.99459	0.86998	0.83687
14.583	0.27659	0.17563	0.13951	0.16204	0.25621	0.23525	0.25827	0.23211	0.30373	0.58087	0.33363	0.20886	0.42397	0.28073												1.0616	0.98104	0.87695	0.9617	0.87963	1.0043	0.92439	0.87634	0.63396	0.7645	0.91575	0.58439		0.96977	0.92813	0.95039	0.84556	1.0939	0.92605	0.79057	0.86048
14.75	0.27023	0.18805	0.15567	0.18382	0.27872	0.30965	0.23597	0.23884	0.30328	0.54361	0.35836	0.26635	0.4161	0.25231												1.137	1.104	0.89192	0.92203	0.85872	0.94575	0.88202	0.85035	0.63057	0.75091	0.92177	0.50592		0.9911	0.92917	0.97115	0.80382	1.0654	0.9559	0.84086	0.83829
14.917	0.26955	0.18945	0.097198	0.13835	0.28092	0.26444	0.26565	0.24405	0.26059	0.53471	0.34338	0.28537	0.4053	0.27205												1.1388	1.1017	0.92902	0.92666	0.84691	0.96979	0.85236	0.91753	0.62074	0.70865	0.90628	0.6234		0.98777	0.92584	0.89316	0.86134	1.0218	1.0116	0.79356	0.80109
15.083	0.27301	0.18913	0.16123	0.14591	0.3104	0.25413	0.25606	0.25024	0.26795	0.52726	0.34704	0.23883	0.44878	0.24851												1.1299	0.97444	0.89074	0.96406	0.8932	0.94756	0.85972	0.85047	0.65357	0.7873	0.84433	0.59855		0.96573	0.93002	0.93104	0.83636	1.049	0.99746	0.7948	0.81318
15.25	0.2674	0.20083	0.1382	0.1497	0.28689	0.27418	0.26994	0.24524	0.29179	0.56231	0.35417	0.23131	0.4595	0.26267												1.0883	1.0623	0.91476	0.9566	0.88911	0.91241	0.87568	0.82173	0.66135	0.80284	0.93559	0.58196		0.98922	0.97845	1.0382	0.83947	1.0482	0.93566	0.76667	0.86854
15.417	0.26832	0.19225	0.16038	0.1487	0.32482	0.26756	0.26435	0.21744	0.27792	0.59077	0.37205	0.25658	0.42383	0.24811												1.1022	1.0444	0.85545	0.96373	0.92059	0.89993	0.88852	0.87933	0.70153	0.79129	0.99386	0.59154		0.9851	0.92493	1.0251	0.86247	1.0642	0.93974	0.73704	0.86746
15.583	0.2509	0.18041	0.14631	0.16586	0.34339	0.25862	0.2801	0.2315	0.2752	0.57315	0.37315	0.30762	0.48445	0.25189												1.1141	1.009	0.89391	0.95801	0.87595	0.90496	0.93962	0.89776	0.61283	0.84135	0.87208	0.62824		0.94821	0.92455	0.94366	0.89253	1.0506	1.018	0.72786	0.84861
15.75	0.26541	0.20754	0.11896	0.17953	0.32191	0.32816	0.2442	0.25582	0.25937	0.57802	0.37997	0.28665	0.42127	0.25409												1.174	1.0125	0.9124	0.96272	0.83254	0.94167	0.91044	0.87329	0.63662	0.79256	0.8833	0.63112		0.9673	0.92019	0.93896	0.88939	1.116	0.99602	0.82158	0.8464
15.917	0.26227	0.21305	0.20253	0.15718	0.33191	0.30484	0.2762	0.22803	0.28529	0.57939	0.34748	0.21402	0.44312	0.27817												1.131	0.94377	0.8443	0.97991	0.83505	0.9143	0.90105	0.92789	0.65364	0.74971	0.89681	0.54543		1.0028	0.94623	0.90669	0.86133	1.09	1.0208	0.84164	0.8603
16.083	0.28021	0.23373	0.17352	0.12688	0.31394	0.23755	0.22278	0.22143	0.27184	0.57702	0.36494	0.25954	0.42211	0.2763												1.1978	0.94677	0.87353	0.9182	0.82401	0.94729	0.90846	0.88879	0.61846	0.7766	0.8649	0.59096		1.0061	0.99412	0.94668	0.89047	1.0994	1.0095	0.78764	0.8986
16.25	0.2899	0.20512	0.18317	0.16892	0.34444	0.29921	0.2727	0.22529	0.30965	0.5793	0.35982	0.31915	0.46032	0.28884												1.1962	0.95902	0.86534	0.95832	0.83576	0.93716	0.89846	0.91522	0.68312	0.69991	0.85227	0.57135		1.0087	0.94742	0.90787	0.85465	1.0468	1.0124	0.79648	0.8344
16.417	0.28436	0.21161	0.18528	0.18803	0.32526	0.2391	0.25866	0.20716	0.27281	0.56389	0.3833	0.31791	0.45011	0.24906												1.1541	1.0348	0.86424	0.91358	0.87643	0.88458	0.90024	0.9268	0.65274	0.76607	0.91556	0.55928		0.98206	0.94173	0.9199	0.83911	0.97363	1.035	0.8048	0.87271
16.583	0.28906	0.21544	0.217	0.16473	0.34977	0.27845	0.25925	0.21849	0.30353	0.57115	0.39746	0.30125	0.45788	0.24684												1.1439	1.0215	0.87186	0.93336	0.84014	0.9356	0.8887	0.85096	0.564	0.76839	0.91628	0.60882		1.0099	0.93802	0.9863	0.89295	1.1261	0.89526	0.78374	0.86164
16.75	0.30504	0.20142	0.18392	0.14108	0.34785	0.29735	0.25398	0.21714	0.26598	0.57845	0.36799	0.24523	0.46949	0.26296												1.1683	1.0474	0.88508	0.96346	0.79214	0.931	0.9193	0.89276	0.71828	0.70102	0.90959	0.57973		0.97063	0.91011	0.92954	0.94496	1.0709	0.887	0.79319	0.85771
16.917	0.29152	0.18727	0.16945	0.17781	0.33581	0.29055	0.27526	0.22664	0.25982	0.58911	0.39507	0.25815	0.45589	0.27709												1.1421	1.0065	0.84951	0.92439	0.84617	0.92658	0.86941	0.87235	0.70048	0.69882	0.84768	0.59112		0.92599	0.91508	0.89308	0.82922	1.0572	0.95699	0.80878	0.85692
17.083	0.2868	0.19911	0.21482	0.18599	0.33985	0.25356	0.26753	0.2191	0.26834	0.60274	0.38797	0.29498	0.47955	0.25664												1.1712	0.97268	0.86039	0.97697	0.81589	0.90997	0.94878	0.89208	0.58793	0.67366	0.89358	0.59381		0.93593	0.94176	0.8463	0.87225	1.0769	0.943	0.80438	0.87917
17.25	0.30733	0.21565	0.19584	0.16771	0.33969	0.24635	0.25902	0.22748	0.27055	0.5934	0.39476	0.25428	0.48783	0.28116												1.1418	1.0291	0.85463	0.97725	0.82806	0.92269	0.88218	0.85094	0.62032	0.64615	0.86167	0.53461		0.93747	0.90794	0.85911	0.8615	1.0248	0.88988	0.76982	0.89392
17.417	0.2738	0.21733	0.19866	0.1671	0.34084	0.30934	0.24589	0.23246	0.25705	0.5873	0.40268	0.31035	0.43374	0.27624												1.1403	0.98138	0.8657	0.99522	0.85275	0.87936	0.8868	0.87876	0.58493	0.76287	0.91643	0.55826		0.96544	0.93731	1.0142	0.83228	1.0398	0.93745	0.8761	0.88236

[truncated: 26 more sheets: Fig 3d, Fig 3e, Fig 3f, Fig 3h, Fig 4a, Fig 4c, Fig 4d, Fig 4f, Fig 4g, Fig S1b, Fig S2a, Fig S2d, Fig S2e, Fig S2g, Fig S3c, Fig S3d, Fig S3e, Fig S3f, Fig S3h, Fig S3i …]
